# Supplementary material for: Deep metaproteomic mapping of gingival crevicular fluid reveals distinct microbial community at prepubertal and circumpubertal stages
Source: BMC Oral Health. 2025 Nov 22;25:1974. doi: 10.1186/s12903-025-07348-6 (PMC12751196; doi:10.1186/s12903-025-07348-6)
Supplement: Supplementary file 2 — Supplementary Material 2. [file 12903_2025_7348_MOESM2_ESM.xlsx]

## Sheet: Sheet1
Protein	Protein Length	Description	Unique peptide	Combined Total Peptides	Combined Total Spectral Count	ctrl_1 Intensity	ctrl_10 Intensity	ctrl_11 Intensity	ctrl_12 Intensity	ctrl_13 Intensity	ctrl_14 Intensity	ctrl_15 Intensity	ctrl_16 Intensity	ctrl_17 Intensity	ctrl_18 Intensity	ctrl_19 Intensity	ctrl_2 Intensity	ctrl_20 Intensity	ctrl_21 Intensity	ctrl_22 Intensity	ctrl_23 Intensity	ctrl_24 Intensity	ctrl_25 Intensity	ctrl_3 Intensity	ctrl_5 Intensity	ctrl_6 Intensity	ctrl_7 Intensity	ctrl_8 Intensity	ctrl_9 Intensity	peak_10 Intensity	peak_11 Intensity	peak_12 Intensity	peak_13 Intensity	peak_14 Intensity	peak_15 Intensity	peak_16 Intensity	peak_17 Intensity	peak_19 Intensity	peak_20 Intensity	peak_21 Intensity	peak_22 Intensity	peak_23 Intensity	peak_24 Intensity	peak_25 Intensity	peak_3 Intensity	peak_4 Intensity	peak_5 Intensity	peak_6 Intensity	peak_7 Intensity
SEQF1013.1_02358	181	SEQF1013.1_02358 Adenylate kinase [HMT-666 Corynebacterium matruchotii ATCC 14266]	3	3	77	285000000	346000000	268000000	333000000	195000000	294000000	260000000	310000000	216000000	246000000	303000000	314000000	219000000	263000000	332000000	252000000	249000000	348000000	256000000	244000000	280000000	288000000	258000000	368000000	264000000	265000000	288000000	274000000	293000000	303000000	222000000	243000000	226000000	262000000	218000000	243000000	303000000	264000000	239000000	333000000	260000000	249000000	337000000	241000000
SEQF1310.1_00783	336	SEQF1310.1_00783 Glyceraldehyde-3-phosphate dehydrogenase 1 [HMT-550 Staphylococcus aureus RF122]	7	8	262	1310000000	5210000000	4250000000	6120000000	815000000	1750000000	3510000000	2730000000	4400000000	2800000000	3080000000	6720000000	1880000000	2240000000	4080000000	3510000000	2230000000	1810000000	6010000000	4880000000	4050000000	5000000000	4520000000	1180000000	3480000000	5420000000	8810000000	4420000000	4740000000	3950000000	6200000000	3790000000	4040000000	4500000000	712000000	5720000000	2730000000	3110000000	2750000000	7790000000	9360000000	3380000000	9020000000	6340000000
SEQF1524.1_00699	708	SEQF1524.1_00699 Lactococcin-G-processing and transport ATP-binding protein LagD [HMT-734 Streptococcus pneumoniae CDC0288-04]	3	3	126	103000000	124000000	78600000	127000000	114000000	155000000	95400000	141000000	148000000	48500000	34300000	72000000	46200000	93800000	29100000	104000000	138000000	160000000	135000000	119000000	71700000	120000000	121000000	55200000	27300000	189000000	143000000	43700000	95000000	40600000	57800000	179000000	53100000	61300000	60200000	193000000	59400000	48300000	102000000	36600000	101000000	78000000	79000000	79000000
SEQF1598.1_02349	400	SEQF1598.1_02349 Exodeoxyribonuclease 7 large subunit [HMT-151 Selenomonas sputigena ATCC 35185]	3	3	49	846000000	245000000	251000000	983000000	2230000000	302000000	612000000	189000000	680000000	468000000	851000000	285000000	797000000	1060000000	703000000	992000000	1620000000	2630000000	2060000000	1510000000	584000000	859000000	450000000	913000000	1130000000	651000000	353000000	254000000	334000000	587000000	745000000	757000000	1780000000	934000000	527000000	755000000	803000000	1140000000	1290000000	687000000	1070000000	278000000	1110000000	592000000
SEQF1674.1_01890	351	SEQF1674.1_01890 Protein McrC [HMT-363 Fretibacterium fastidiosum SGP1]	3	3	108	0	0	0	0	0	0	0	0	0	0	0	0	0	0	0	0	0	0	0	0	0	0	3.4208e+06	0	0	0	0	0	0	0	0	0	0	0	0	0	0	0	6420746	0	0	58500000	0	0
SEQF1711.1_05474	549	SEQF1711.1_05474 Glucose-6-phosphate isomerase [HMT-574 Escherichia coli O26:H11 str. 11368]	6	7	159	1280000000	713000000	1140000000	2480000000	1960000000	3400000000	1730000000	2510000000	1970000000	2140000000	2010000000	3890000000	1920000000	597000000	2430000000	887000000	932000000	1270000000	1220000000	1000000000	1240000000	804000000	1580000000	2010000000	2360000000	2140000000	4590000000	3160000000	4290000000	3510000000	3510000000	1660000000	1470000000	2940000000	2100000000	3160000000	1670000000	6280000000	2900000000	5480000000	1960000000	960000000	6010000000	1970000000
SEQF1880.1_00698	396	SEQF1880.1_00698 S-adenosylmethionine synthase [HMT-121 Anaeroglobus geminatus F0357]	3	6	66	988000000	643000000	1130000000	464000000	1030000000	534000000	505000000	776000000	534000000	1210000000	1350000000	605000000	952000000	1090000000	318000000	899000000	630000000	536000000	745000000	603000000	794000000	668000000	626000000	660000000	1040000000	533000000	797000000	744000000	526000000	1090000000	793000000	564000000	1060000000	837000000	957000000	578000000	814000000	686000000	802000000	550000000	789000000	1140000000	716000000	617000000
SEQF1920.1_00572	371	SEQF1920.1_00572 Monomeric sarcosine oxidase [HMT-614 Lysinibacillus fusiformis ZC1]	3	3	295	19500000000	579000000	5140000000	16800000000	13500000000	15400000000	123000000	154000000	9050000000	12000000000	34400000000	22900000000	444000000	30100000000	7700000000	15500000000	1150000000	8510000000	712000000	23000000000	15900000000	14400000000	4210000000	3930000000	53600000000	13500000000	516000000	20000000000	4220000000	221000000	678000000	9600000000	46200000000	1620000000	7580000000	21000000000	23900000000	1350000000	17200000000	83000000000	41400000000	16500000000	26300000000	12100000000
SEQF1927.2_02591	483	SEQF1927.2_02591 Glycine betaine methyltransferase [HMT-655 Eubacterium limosum KIST612]	3	3	119	229000000	557000000	178000000	752000000	61000000	86900000	303000000	218000000	431000000	395000000	186000000	184000000	169000000	389000000	620000000	395000000	335000000	530000000	631000000	475000000	592000000	474000000	538000000	756000000	481000000	638000000	849000000	782000000	688000000	635000000	758000000	453000000	369000000	764000000	631000000	525000000	449000000	723000000	903000000	977000000	814000000	317000000	706000000	616000000
SEQF2446.1_01256	464	SEQF2446.1_01256 tRNA(Ile)-lysidine synthase [HMT-131 Mitsuokella sp. HMT 131 W9106]	5	5	104	636000000	481000000	245000000	251000000	322000000	92100000	172000000	149000000	46400000	161000000	76800000	160000000	259000000	108000000	88500000	120000000	164000000	0	450000000	260000000	216000000	170000000	316000000	99700000	374000000	437000000	327000000	74600000	340000000	308000000	308000000	446000000	115000000	166000000	421000000	757000000	71500000	184000000	246000000	340000000	458000000	561000000	79700000	267000000
SEQF2711.1_02571	618	SEQF2711.1_02571 Protease 4 [HMT-865 Kluyvera ascorbata ATCC 33433]	5	5	73	53600000	77700000	37300000	54200000	58300000	73800000	63900000	67600000	111000000	59200000	58800000	44000000	74500000	63900000	62300000	66000000	99500000	39600000	28900000	50400000	56000000	39100000	49700000	34700000	75400000	42000000	106000000	86300000	116000000	76300000	110000000	89100000	83100000	79300000	61300000	77300000	0	69500000	92200000	106000000	74400000	74200000	82300000	77600000
SEQF2793.1_03192	436	SEQF2793.1_03192 Nucleobase transporter PlAzg1 [HMT-605 Desulfovibrio fairfieldensis CCUG 45958]	3	3	93	0	37600000	0	0	0	0	26000000	0	0	0	0	0	0	0	0	0	0	0	17500000	0	0	0	0	0	0	0	0	0	0	0	0	0	0	0	0	0	0	170000000	0	0	0	0	0	0
SEQF2867.2_00696	511	SEQF2867.2_00696 ATP synthase subunit alpha [HMT-104 Paracoccus yeei FDAARGOS_252]	5	11	278	869000000	817000000	844000000	526000000	596000000	568000000	660000000	783000000	548000000	913000000	352000000	308000000	221000000	699000000	341000000	703000000	807000000	917000000	1090000000	562000000	438000000	894000000	641000000	895000000	161000000	639000000	567000000	303000000	408000000	239000000	342000000	562000000	97300000	145000000	609000000	831000000	731000000	101000000	721000000	299000000	551000000	680000000	387000000	754000000
SEQF2893.1_03755	575	SEQF2893.1_03755 Type II secretion system protein E [HMT-216 Acidovorax temperans KY4]	3	3	88	11200000000	2530000000	12800000000	1880000000	5610000000	1590000000	1810000000	3160000000	2130000000	2020000000	19900000000	6830000000	34500000000	6070000000	3780000000	7990000000	692000000	5880000000	3730000000	8720000000	4210000000	1540000000	2050000000	1300000000	33100000000	7960000000	1650000000	11600000000	2460000000	11200000000	4930000000	1590000000	19100000000	11100000000	1680000000	5020000000	3320000000	22700000000	4590000000	7960000000	9720000000	15200000000	7570000000	2800000000
SEQF3062.1_01757	1084	SEQF3062.1_01757 CRISPR-associated endonuclease Cas9 [HMT-897 Actinomyces sp. HMT 897 F0631]	7	7	386	52000000000	393000000	7270000000	2470000000	4080000000	760000000	2110000000	3640000000	11200000000	52100000000	42100000000	4750000000	378000000000	5770000000	3360000000	73100000000	2630000000	3250000000	714000000	8050000000	1070000000	511000000	0	10400000000	48300000000	870000000	5280000000	5830000000	166000000	5650000000	4070000000	2100000000	4080000000	7330000000	368000000	11900000000	8780000000	5.00793e+06	12700000	13900000000	31900000000	29100000000	30000000000	1310000000
SEQF3627.1_01781	874	SEQF3627.1_01781 Chromosome partition protein Smc [HMT-677 Streptococcus mitis BCC49]	8	8	124	0	0	0	0	0	0	0	0	0	0	0	0	0	0	0	0	0	0	0	0	0	0	0	0	378000000	0	0	0	56400000	0	0	0	0	0	0	0	0	0	0	0	0	0	0	0
SEQF3677.1_04124	758	SEQF3677.1_04124 hypothetical protein [HMT-998 Victivallales G-1 bacterium HMT 998 CCUG 44730]	4	4	349	32100000000	96500000000	1760000000	260000000	72100000000	635000000	19400000000	561000000	340000000	19300000000	25200000000	87000000000	0	43100000000	161000000	74600000000	11900000000	367000000	5240000000	184000000	212000000	71100000	254000000	191000000000	0	42800000000	23500000000	16800000000	51400000000	44600000000	207000000	0	33500000000	65500000000	0	90300000000	80600000	1240000000	41900000000	42200000000	92300000000	0	44900000000	351000000
SEQF3792.1_03839	578	SEQF3792.1_03839 Type I secretion system ATP-binding protein PrsD [HMT-612 Pseudomonas fluorescens MYb115]	3	3	241	0	80200000	0	0	0	28900000	0	0	0	0	0	0	0	0	0	0	0	15100000	0	124000000	0	0	0	0	0	0	0	1.28096e+06	0	0	0	0	0	0	0	0	14100000	0	0	0	0	131000000	0	39400000
SEQF6728.1_00459	383	SEQF6728.1_00459 tRNA modification GTPase MnmE [HMT-662 Finegoldia magna T151023]	3	3	1400	0	0	0	0	0	0	0	0	0	0	46800000	0	0	0	0	0	0	0	0	0	0	0	0	0	0	0	0	0	0	0	0	0	0	0	0	0	0	0	0	0	0	0	53100000	0
SEQF7380.1_01409	669	SEQF7380.1_01409 hypothetical protein [HMT-107 Lachnoanaerobaculum umeaense DSM 23576 = CCUG 58757]	4	4	79	1640000000	2120000000	2520000000	4300000000	1020000000	1610000000	1830000000	1310000000	1770000000	960000000	1200000000	2260000000	1340000000	1250000000	1200000000	1080000000	304000000	1020000000	96300000	2920000000	3230000000	2210000000	2570000000	1210000000	651000000	1370000000	320000000	1060000000	983000000	97200000	1030000000	1250000000	1340000000	1190000000	804000000	1350000000	965000000	1450000000	1730000000	1770000000	1560000000	1240000000	3470000000	1740000000
SEQF9103.1_00855	179	SEQF9103.1_00855 hypothetical protein [HMT-721 Streptococcus parasanguinis HSISM1]	4	4	528	125000000000	33300000000	102000000000	19400000000	27300000000	10500000000	5630000000	19100000000	13300000000	19100000000	140000000000	53300000000	77300000000	64400000000	14100000000	93700000000	21700000000	36400000000	36700000000	53500000000	84000000000	11400000000	37200000000	16000000000	217000000000	39200000000	9140000000	74700000000	17900000000	139000000000	21900000000	22700000000	201000000000	91700000000	19800000000	15100000000	37700000000	165000000000	32800000000	20600000000	37600000000	109000000000	48700000000	45400000000
SEQF10067.1_01091	564	SEQF10067.1_01091 Oleate hydratase [HMT-881 Lentilactobacillus buchneri ATCC 4005]	3	3	212	0	48800000	0	0	0	0	0	0	5.85139e+06	0	0	0	0	0	0	0	0	0	0	0	0	146224	6335817	1.17758e+06	8.03307e+06	3.66184e+06	0	0	0	4754545	0	0	0	0	0	0	2.86322e+06	0	0	4.50166e+06	0	0	0	90000000
SEQF10092.1_01656	474	SEQF10092.1_01656 ATP synthase subunit beta [HMT-160 Veillonella dispar NCTC11831]	7	9	62	1150000000	911000000	943000000	950000000	1060000000	1060000000	770000000	758000000	916000000	1600000000	1190000000	594000000	608000000	1110000000	658000000	0	1140000000	1150000000	833000000	813000000	733000000	1400000000	780000000	2080000000	1460000000	672000000	1450000000	1010000000	1030000000	841000000	1030000000	942000000	474000000	1200000000	2470000000	855000000	1090000000	799000000	1070000000	710000000	501000000	619000000	1100000000	939000000
SEQF1017.1_00818	465	SEQF1017.1_00818 Adaptive-response sensory-kinase SasA [HMT-759 Peptostreptococcaceae G-5 Eubacterium saphenum ATCC 49989]	4	4	274	0	16200000	0	0	0	0	0	0	0	0	0	0	0	25600000	0	0	0	0	0	0	0	0	0	0	0	0	0	0	0	0	0	0	0	0	0	0	0	0	0	2.26115e+06	0	0	0	0
SEQF1074.1_01101	317	SEQF1074.1_01101 Transaldolase [HMT-531 Aggregatibacter actinomycetemcomitans HK1651]	4	4	86	49000000	50200000	26900000	80800000	0	25500000	53300000	50100000	91700000	27500000	51100000	106000000	22200000	11900000	61900000	6.69222e+06	80300000	42200000	26000000	46000000	60900000	387000000	32900000	0	202000000	84400000	234000000	353000000	435000000	260000000	345000000	66900000	390000000	182000000	380000000	525000000	71700000	231000000	539000000	860000000	834000000	47300000	1150000000	340000000
SEQF1668.1_00462	540	SEQF1668.1_00462 60 kDa chaperonin 1 [HMT-849 Actinomyces johnsonii F0330]	18	21	307	1640000000	204000000	171000000	301000000	686000000	387000000	155000000	112000000	219000000	1160000000	154000000	23400000	71400000	420000000	40400000	81000000	142000000	853000000	65800000	1640000000	69900000	534000000	150000000	2470000000	1590000000	123000000	1730000000	27500000	600000000	442000000	440000000	869000000	184000000	499000000	2780000000	1350000000	1930000000	68800000	93500000	105000000	112000000	0	191000000	18400000
SEQF1734.1_01209	310	SEQF1734.1_01209 L-arabinose transport system permease protein AraQ [HMT-801 Enterococcus casseliflavus EC30]	3	3	93	0	0	0	11000000	0	4020903	0	0	348000000	0	0	0	0	152000000	5030658	0	389000000	0	0	1150000000	0	0	0	0	0	815000000	0	0	8725863	0	2.82351e+06	0	0	0	0	0	0	0	0	0	0	0	0	0
SEQF1856.2_00821	268	SEQF1856.2_00821 Putative metallo-hydrolase YycJ [HMT-709 Limosilactobacillus oris F0423]	4	4	198	34200000000	0	154000000	25000000000	10600000000	72500000000	109000000000	45200000000	76500000000	23800000000	77100000000	85600000000	42500000000	42600000000	20100000000	15000000000	13700000000	8690000000	9710000000	19400000000	63600000000	11300000000	17500000000	0	92400000000	5890000000	6170000000	35000000000	5800000000	25100000000	12500000000	15900000000	30000000000	50800000000	10500000000	13100000000	12500000000	331000000000	45000000000	2640000000	24300000000	12900000000	60400000000	55600000000
SEQF1927.2_01246	169	SEQF1927.2_01246 hypothetical protein [HMT-655 Eubacterium limosum KIST612]	3	3	159	807000000	154000000	802000000	505000000	419000000	0	116000000	145000000	182000000	141000000	3960000000	1670000000	2180000000	613000000	327000000	1200000000	231000000	215000000	343000000	1480000000	455000000	54000000	283000000	458000000	8700000000	469000000	944000000	1460000000	718000000	3650000000	4130000000	195000000	6160000000	2760000000	0	498000000	1100000000	4560000000	1010000000	3580000000	6100000000	1050000000	526000000	1520000000
SEQF2020.1_00741	1160	SEQF2020.1_00741 hypothetical protein [HMT-073 Streptococcus australis ATCC 700641]	5	5	92	1130000000	299000000	711000000	145000000	663000000	208000000	253000000	267000000	211000000	331000000	1280000000	445000000	1210000000	794000000	618000000	1030000000	157000000	277000000	252000000	621000000	1110000000	133000000	394000000	137000000	3800000000	515000000	0	1360000000	229000000	1990000000	1130000000	520000000	2800000000	965000000	258000000	436000000	466000000	95900000	421000000	868000000	530000000	930000000	742000000	143000000
SEQF2575.1_01801	503	SEQF2575.1_01801 Putative methyltransferase [HMT-618 Actinomyces gerencseriae DSM 6844]	3	3	188	0	0	0	0	0	0	0	0	0	0	0	0	0	0	0	0	0	21400000	0	0	0	0	0	0	0	0	0	0	0	0	0	0	2.39236e+06	0	0	0	0	0	0	0	0	0	0	0
SEQF2845.1_00115	1410	SEQF2845.1_00115 DNA-directed RNA polymerase subunit beta' [HMT-196 Enhydrobacter aerosaccus cgmcc9176]	12	15	164	350000000	489000000	520000000	1520000000	601000000	2210000000	2090000000	1200000000	708000000	833000000	310000000	1310000000	302000000	176000000	499000000	277000000	202000000	1720000000	30300000	1020000000	863000000	203000000	1070000000	1330000000	697000000	782000000	235000000	1680000000	1440000000	0	1440000000	1020000000	831000000	1170000000	2390000000	1050000000	643000000	1230000000	1990000000	2250000000	1800000000	720000000	1320000000	1330000000
SEQF4097.1_05226	2154	SEQF4097.1_05226 hypothetical protein [HMT-571 Burkholderia cepacia JK11]	6	6	84	1430000000	315000000	392000000	514000000	243000000	423000000	204000000	407000000	39800000	674000000	2550000000	773000000	1200000000	636000000	251000000	651000000	365000000	587000000	381000000	1150000000	407000000	0	120000000	140000000	1150000000	293000000	195000000	184000000	134000000	1100000000	816000000	179000000	2200000000	459000000	378000000	490000000	496000000	2050000000	613000000	2180000000	1340000000	1870000000	1190000000	386000000
SEQF5244.1_02357	1622	SEQF5244.1_02357 Chromosome partition protein Smc [HMT-127 Staphylococcus hominis 19A]	5	5	163	5200000000	1390000000	3660000000	4010000000	4250000000	2520000000	2490000000	2750000000	3180000000	3490000000	2670000000	3470000000	3200000000	2100000000	1430000000	2190000000	773000000	5820000000	415000000	4510000000	4370000000	6280000000	5540000000	3460000000	3890000000	4830000000	952000000	2800000000	2950000000	0	2590000000	3700000000	2920000000	2250000000	1900000000	4150000000	3750000000	2650000000	1360000000	2760000000	4360000000	2240000000	2840000000	4370000000
SEQF5959.1_04640	1213	SEQF5959.1_04640 D-inositol-3-phosphate glycosyltransferase [HMT-115 Serratia marcescens SER00094]	4	4	104	113000000	242000000	58900000	244000000	421000000	355000000	353000000	296000000	511000000	518000000	0	241000000	125000000	352000000	244000000	489000000	388000000	448000000	261000000	234000000	58500000	331000000	262000000	360000000	113000000	290000000	378000000	111000000	369000000	182000000	319000000	413000000	153000000	270000000	447000000	274000000	771000000	82900000	426000000	341000000	256000000	76200000	398000000	272000000
SEQF7510.1_00829	1172	SEQF7510.1_00829 hypothetical protein [HMT-851 Haemophilus haemolyticus M26167]	5	5	323	0	0	0	0	0	0	0	0	0	98842.6	0	0	0	7833927	0	0	0	0	0	0	0	0	0	19600000	0	2.73411e+06	0	0	0	0	0	0	0	0	0	0	0	0	0	0	0	0	0	0
SEQF7621.1_00908	2007	SEQF7621.1_00908 hypothetical protein [HMT-701 Schaalia odontolytica UMB0018]	8	8	473	0	246000000	0	0	982000000	0	0	0	0	662000000	0	17400000	0	0	144000000	300000000	0	623000000	0	0	0	0	0	0	0	0	0	0	0	0	0	0	0	576000000	0	0	1510000000	0	0	108000000	0	0	0	0
SEQF9734.1_04166	481	SEQF9734.1_04166 protein kinase UbiB [HMT-692 Mycolicibacterium neoaurum MN2019]	3	3	82	2300000000	252000000	2530000000	548000000	535000000	491000000	539000000	912000000	1260000000	1560000000	3920000000	453000000	2140000000	1320000000	1780000000	1360000000	1180000000	1520000000	338000000	0	3140000000	1610000000	1680000000	6180000000	326000000	703000000	1160000000	523000000	1140000000	1110000000	606000000	1250000000	2760000000	1750000000	889000000	1150000000	1940000000	1160000000	1380000000	2870000000	2200000000	713000000	7360000000	0
SEQF1013.1_02268	397	SEQF1013.1_02268 Elongation factor Tu [HMT-666 Corynebacterium matruchotii ATCC 14266]	20	21	614	8430000000	2370000000	3250000000	1410000000	5240000000	8590000000	1500000000	2000000000	790000000	11700000000	9890000000	738000000	3190000000	4960000000	60300000	1740000000	489000000	1900000000	1000000000	8040000000	1370000000	11900000000	1760000000	16800000000	7800000000	1540000000	4560000000	1330000000	7840000000	11300000000	2130000000	5240000000	2740000000	5360000000	18500000000	3340000000	12700000000	138000000	3840000000	1960000000	1960000000	0	11300000000	0
SEQF1017.1_00608	698	SEQF1017.1_00608 Membrane protein YdfJ [HMT-759 Peptostreptococcaceae G-5 Eubacterium saphenum ATCC 49989]	5	5	98	0	0	0	0	0	0	0	0	0	0	0	0	124000000	62200000	0	0	362000000	0	0	0	0	0	0	0	0	0	0	0	0	0	0	0	0	112000000	0	0	0	0	0	0	0	0	0	0
SEQF1061.1_01031	408	SEQF1061.1_01031 Anaerobic nitric oxide reductase flavorubredoxin [HMT-584 Treponema denticola ATCC 35405]	5	5	119	451000000	506000000	6390000000	579000000	3470000000	336000000	842000000	3020000000	359000000	1330000000	4460000000	3670000000	3780000000	2710000000	1470000000	1970000000	260000000	835000000	582000000	4720000000	7000000000	301000000	1540000000	588000000	114000000	1580000000	252000000	3130000000	134000000	4850000000	0	442000000	3920000000	1300000000	0	4130000000	254000000	2520000000	427000000	4410000000	5690000000	1610000000	255000000	814000000
SEQF1689.1_00583	396	SEQF1689.1_00583 Elongation factor Tu [HMT-693 Prevotella nigrescens F0103]	22	26	496	1030000000	368000000	586000000	512000000	3500000000	833000000	289000000	229000000	256000000	9560000000	5870000000	44500000	2400000000	1330000000	30200000	292000000	103000000	504000000	217000000	983000000	704000000	3330000000	502000000	17100000000	3420000000	252000000	1160000000	5530265	1590000000	1400000000	228000000	1970000000	285000000	2450000000	13900000000	1400000000	12300000000	60900000	1950000000	882000000	551000000	0	9970000000	0
SEQF2147.1_00025	1656	SEQF2147.1_00025 hypothetical protein [HMT-289 Prevotella maculosa OT 289]	4	4	104	13100000000	3800000000	12900000000	12400000000	11000000000	10800000000	11500000000	6080000000	4710000000	12400000000	13400000000	4470000000	11100000000	8030000000	10900000000	6900000000	4920000000	5510000000	9800000000	11200000000	12700000000	10500000000	3530000000	12500000000	8500000000	6820000000	5590000000	5880000000	7700000000	6310000000	5220000000	6510000000	8260000000	6590000000	8910000000	0	12700000000	7140000000	5580000000	6790000000	5070000000	13100000000	8680000000	8550000000
SEQF2603.1_00562	398	SEQF2603.1_00562 Phosphoglycerate kinase [HMT-854 Ralstonia pickettii DTP0602]	3	3	86	0	31000000	40000000	46900000	23500000	49200000	54800000	24900000	53900000	23800000	327000000	183000000	24300000	13700000	63700000	12300000	12700000	176000000	7165811	14000000	0	24000000	8960564	3.18035e+06	0	7.68616e+06	5.54299e+06	14400000	4991092	102000000	349000000	182000000	20800000	311000000	84600000	9884521	116000000	331000000	186000000	57500000	3.21673e+06	0	60800000	11300000
SEQF2678.1_00407	594	SEQF2678.1_00407 UvrABC system protein A [HMT-782 Prevotella fusca JCM 17724]	5	5	133	993000000	271000000	573000000	0	0	123000000	174000000	224000000	0	0	1290000000	547000000	13500000	1430000000	504000000	0	317000000	342000000	65200000	309000000	746000000	90500000	249000000	0	1630000000	411000000	0	797000000	226000000	797000000	508000000	92200000	1460000000	0	182000000	52300000	0	5200000000	370000000	116000000	189000000	327000000	0	663000000
SEQF2745.1_01240	334	SEQF2745.1_01240 Glyceraldehyde-3-phosphate dehydrogenase 2 [HMT-414 Actinomyces sp. HMT 414 F0588]	11	12	315	3300000000	590000000	315000000	391000000	1440000000	629000000	546000000	739000000	322000000	1840000000	945000000	74500000	400000000	2340000000	0	172000000	34100000	261000000	511000000	2480000000	830000000	520000000	46200000	9480000000	2170000000	223000000	1490000000	95800000	1130000000	949000000	947000000	1380000000	514000000	1880000000	2290000000	1120000000	6120000000	291000000	254000000	543000000	125000000	0	2310000000	0
SEQF3179.1_01905	196	SEQF3179.1_01905 Rubrerythrin-1 [HMT-081 Peptostreptococcaceae G-7 bacterium HMT 081 W5028]	4	4	224	0	0	0	0	0	0	0	0	0	0	0	0	472000000	0	0	0	0	0	0	0	0	0	0	0	0	0	0	0	0	0	0	0	0	0	0	0	111000000	0	0	0	390000000	0	26500000	0
SEQF3694.1_02656	875	SEQF3694.1_02656 hypothetical protein [HMT-469 Prevotella melaninogenica F0054]	3	3	422	0	0	0	2.74255e+06	120000000	0	0	0	0	0	0	0	0	0	0	0	172328	0	0	0	0	0	0	0	0	0	0	4.00402e+06	0	0	0	0	155203	0	0	0	0	1508188	0	19800000	0	0	0	0
SEQF5051.1_01835	4540	SEQF5051.1_01835 Polyketide synthase PksL [HMT-468 Bacillus subtilis pb2441]	11	11	217	0	0	0	15100000	0	0	0	0	0	0	0	0	0	0	0	158000000	0	0	0	0	0	0	0	0	0	80900000	0	230000000	0	0	0	0	0	0	0	0	0	254000000	0	0	0	0	0	0
SEQF6659.1_01154	433	SEQF6659.1_01154 Tyrosine recombinase XerC [HMT-681 Rothia mucilaginosa HMSC066G02]	4	4	75	0	0	0	0	0	0	0	0	0	0	0	0	0	0	0	0	2.76161e+06	0	0	0	0	0	0	32800000	0	0	0	0	0	0	0	0	0	0	0	0	0	0	110000000	0	0	0	0	0
SEQF7195.1_01819	424	SEQF7195.1_01819 Putative ABC transporter substrate-binding protein YesO [HMT-724 Treponema parvum ATCC 700770]	4	4	171	0	0	0	0	0	0	0	0	0	0	42400000	0	57300000	0	0	0	0	0	0	0	0	0	0	0	0	0	0	0	0	32600000	0	0	0	0	0	0	0	0	0	0	0	0	0	0
SEQF7676.1_01166	596	SEQF7676.1_01166 hypothetical protein [HMT-153 Klebsiella aerogenes C9]	3	3	74	0	594000000	464000000	483000000	220000000	380000000	312000000	416000000	293000000	215000000	154000000	22600000	303000000	478000000	649000000	476000000	216000000	311000000	499000000	561000000	518000000	385000000	498000000	419000000	241000000	139000000	179000000	303000000	268000000	129000000	215000000	475000000	353000000	219000000	117000000	0	434000000	262000000	151000000	199000000	371000000	537000000	569000000	242000000
SEQF10022.1_00112	960	SEQF10022.1_00112 hypothetical protein [HMT-654 Eggerthella lenta APC055-920-1E]	5	5	167	0	0	19900000	16100000	0	0	4.57077e+06	0	0	16100000	0	0	0	0	7545079	0	0	0	0	2133416	0	8982627	34900000	0	0	0	0	0	0	0	0	0	3.32216e+06	13400000	87700000	0	0	139000000	0	8677682	0	0	0	0
SEQF10094.1_00664	428	SEQF10094.1_00664 Elongation factor Tu [HMT-160 Veillonella dispar AF42-16]	14	22	748	330000000	398000000	818000000	989000000	2520000000	145000000	58100000	134000000	0	5340000000	3260000000	16500000	1540000000	970000000	21600000	73400000	91400000	10400000	980000000	2700000000	539000000	6220000000	442000000	4470000000	4640000000	106000000	2740000000	24500000	408000000	586000000	484000000	3750000000	110000000	948000000	10100000000	1210000000	1330000000	25200000	307000000	97100000	379000000	0	2420000000	0
SEQF1066.1_00332	461	SEQF1066.1_00332 hypothetical protein [HMT-622 Streptococcus gordonii Challis substr. CH1]	3	3	136	2120000000	1270000000	3990000000	3250000000	332000000	2640000000	4080000000	2570000000	3490000000	905000000	6380000000	6870000000	8780000000	863000000	3370000000	2420000000	1070000000	1230000000	0	5300000000	9060000000	716000000	3030000000	702000000	2970000000	1630000000	0	5250000000	865000000	1930000000	2630000000	1220000000	4440000000	3970000000	0	914000000	712000000	4330000000	3020000000	2980000000	2050000000	3640000000	3810000000	2720000000
SEQF1660.1_01353	1182	SEQF1660.1_01353 Error-prone DNA polymerase [HMT-848 Peptidiphaga gingivicola F0332]	9	9	60	101000000	8904072	39800000	16600000	75600000	49700000	41400000	30900000	18400000	43300000	198000000	25200000	249000000	127000000	72000000	233000000	13900000	31200000	0	31400000	45200000	0	25700000	16700000	0	33700000	0	91000000	15900000	12000000	47400000	26000000	260000000	167000000	32100000	23500000	18400000	325000000	33200000	21300000	56800000	96700000	39800000	41100000
SEQF1668.1_01248	396	SEQF1668.1_01248 Elongation factor Tu [HMT-849 Actinomyces johnsonii F0330]	9	21	739	2280000000	610000000	978000000	470000000	1110000000	899000000	327000000	652000000	546000000	1400000000	199000000	105000000	134000000	809000000	18200000	306000000	266000000	959000000	762000000	4220000000	210000000	728000000	262000000	4080000000	2090000000	198000000	1710000000	29400000	647000000	665000000	426000000	1470000000	270000000	987000000	1900000000	1120000000	709000000	106000000	159000000	70900000	93900000	0	228000000	0
SEQF1668.1_02470	245	SEQF1668.1_02470 2,3-bisphosphoglycerate-dependent phosphoglycerate mutase [HMT-849 Actinomyces johnsonii F0330]	7	7	167	643000000	90700000	411000000	117000000	255000000	85300000	110000000	178000000	30100000	305000000	215000000	50400000	65700000	526000000	8387839	51700000	14300000	143000000	206000000	768000000	136000000	0	48200000	1550000000	219000000	128000000	41700000	2720564	185000000	11700000	30600000	410000000	42500000	291000000	659000000	404000000	821000000	7458635	14100000	28600000	34400000	0	374000000	0
SEQF1848.2_01631	98	SEQF1848.2_01631 10 kDa chaperonin [HMT-175 Actinomyces sp. HMT 175 F0384]	7	7	178	573000000	103000000	1230000000	195000000	634000000	1070000000	98100000	101000000	153000000	3380000000	172000000	148000000	9099754	75000000	6428518	107000000	108000000	1140000000	105000000	4420000000	6.93323e+06	124000000	137000000	1520000000	4600000000	354000000	1230000000	17800000	471000000	57800000	12400000	4840000000	42200000	63800000	89000000	1670000000	575000000	0	73100000	58000000	31200000	0	572000000	0
SEQF2325.2_05195	756	SEQF2325.2_05195 ATP-dependent zinc metalloprotease FtsH [HMT-597 Bradyrhizobium elkanii 587]	4	4	59	564000000	0	556000000	93700000	92600000	0	265000000	136000000	558000000	337000000	160000000	0	164000000	96500000	554000000	80800000	87200000	347000000	69500000	106000000	69800000	544000000	43900000	172000000	168000000	216000000	806000000	110000000	151000000	283000000	283000000	810000000	1040000000	800000000	678000000	24400000	35400000	66900000	150000000	913000000	0	112000000	251000000	222000000
SEQF2453.1_00268	559	SEQF2453.1_00268 Ribosomal RNA large subunit methyltransferase K/L [HMT-787 Bacteroides pyogenes F0041]	3	3	119	0	0	874000000	0	329000000	0	0	304000000	0	439000000	523000000	276000000	716000000	78500000	0	298000000	0	0	437000000	1190000000	158000000	0	0	0	0	197000000	0	0	0	528000000	667000000	274000000	0	0	0	0	0	0	436000000	0	337000000	401000000	474000000	0
SEQF2642.1_00775	1651	SEQF2642.1_00775 hypothetical protein [HMT-662 Finegoldia magna ALB8]	6	8	66	129000000	45000000	120000000	196000000	119000000	71200000	84200000	101000000	55000000	162000000	49000000	0	32500000	51700000	84800000	49100000	124000000	42500000	136000000	115000000	72800000	0	131000000	142000000	49200000	130000000	147000000	55400000	0	48800000	43600000	23300000	53100000	68900000	0	57500000	54200000	41300000	0	60200000	70300000	29800000	72000000	58600000
SEQF3703.1_02028	198	SEQF3703.1_02028 Pyridoxal 5'-phosphate synthase subunit PdxT [HMT-218 Leptotrichia sp. HMT 218 F0707]	4	4	122	3220000000	43000000	0	108000000	173000000	85200000	178000000	116000000	977000000	2300000000	59000000	1150000000	6080000000	765000000	483000000	1190000000	194000000	438000000	0	134000000	123000000	0	179000000	60500000	4410000000	31700000	127000000	2100000000	627000000	5430000000	5070000000	104000000	6210000000	1400000000	1030000000	788000000	755000000	678000000	772000000	0	1050000000	2000000000	1630000000	886000000
SEQF3771.1_00645	2392	SEQF3771.1_00645 hypothetical protein [HMT-612 Pseudomonas fluorescens MS82]	6	6	149	0	59500000	0	20700000	551000000	156000000	0	173000000	0	92300000	2260000000	899000000	1130000000	0	78100000	123000000	22600000	3810000000	0	105000000	633000000	85200000	122000000	0	881000000	522000000	37700000	210000000	41100000	753000000	0	0	634000000	281000000	0	29100000	1320000000	1800000000	0	98400000	146000000	469000000	124000000	80100000
SEQF5325.1_02401	1045	SEQF5325.1_02401 RecBCD enzyme subunit RecB [HMT-422 Cloacibacterium normanense IMET F]	3	3	52	281000000	430000000	222000000	524000000	204000000	293000000	408000000	459000000	0	0	265000000	1070000000	0	221000000	362000000	129000000	175000000	0	220000000	242000000	310000000	534000000	407000000	784000000	0	508000000	425000000	158000000	460000000	502000000	279000000	384000000	138000000	308000000	275000000	815000000	614000000	465000000	626000000	919000000	806000000	299000000	855000000	444000000
SEQF5624.1_00544	304	SEQF5624.1_00544 putative periplasmic iron-binding protein [HMT-660 Aquamicrobium lusatiense DSM 11099]	3	4	49	265000000	106000000	234000000	0	126000000	15000000	116000000	86000000	59100000	103000000	426000000	193000000	322000000	248000000	127000000	251000000	0	77300000	138000000	198000000	192000000	56100000	167000000	79300000	620000000	0	42700000	124000000	40800000	132000000	83800000	71800000	422000000	114000000	39100000	87100000	98500000	293000000	92400000	166000000	224000000	261000000	188000000	101000000
SEQF6394.1_01191	720	SEQF6394.1_01191 Ferric-pseudobactin BN7/BN8 receptor [HMT-956 Neisseria cinerea NCTC10294]	3	3	229	1490000000	0	2080000000	0	2860000000	1040000000	1020000000	154000000	32000000	5545742	12400000000	215000000	91300000	945000000	2370000000	0	0	499000000	39900000	7260000000	527000000	244000000	681000000	806000000	3490000000	222000000	0	0	131000000	728000000	990000000	209000000	2760000000	1680000000	242000000	599000000	758000000	2460000000	648000000	644000000	0	1500000000	169000000	180000000
SEQF6929.1_02934	2016	SEQF6929.1_02934 hypothetical protein [HMT-825 Listeria monocytogenes CH3K-]	7	7	94	126000000	169000000	125000000	0	0	0	0	0	0	0	0	0	0	0	0	9136913	0	0	0	0	0	0	0	0	0	0	0	0	284000000	0	0	0	0	0	0	0	0	0	0	0	0	0	14900000	0
SEQF7400.1_00187	840	SEQF7400.1_00187 Chaperone protein DnaK [HMT-787 Bacteroides pyogenes BJH_194]	4	4	1392	2340000000	37700000	98500000	96700000	470000000	157000000	1190000000	309000000	81400000	22700000	176000000	2720000000	262000000	101000000	214000000	389000000	0	133000000	0	1080000000	216000000	75700000	254000000	74100000	178000000	0	19900000	175000000	13600000	0	111000000	102000000	170000000	162000000	48300000	42100000	59500000	935000000	148000000	957000000	77700000	1380000000	544000000	125000000
SEQF1075.1_00069	394	SEQF1075.1_00069 Elongation factor Tu [HMT-202 Fusobacterium nucleatum subsp. polymorphum ATCC 10953]	25	26	495	3090000000	1680000000	1560000000	6310000000	9390000000	2810000000	654000000	427000000	256000000	13700000000	7490000000	0	2260000000	3040000000	21100000	2140000000	333000000	2090000000	282000000	1160000000	533000000	14100000000	2130000000	19200000000	7640000000	127000000	5490000000	60400000	1820000000	2440000000	2380000000	3150000000	363000000	1960000000	32300000000	89100000	10900000000	0	1340000000	1980000000	1590000000	0	12000000000	0
SEQF1175.1_01264	231	SEQF1175.1_01264 30S ribosomal protein S3 [HMT-682 Neisseria mucosa ATCC 25996]	12	14	213	466000000	140000000	0	1030000000	1410000000	519000000	97300000	57400000	303000000	1050000000	584000000	0	280000000	160000000	51100000	374000000	477000000	3600000000	103000000	326000000	115000000	1240000000	608000000	2000000000	406000000	37800000	277000000	0	107000000	119000000	105000000	255000000	145000000	231000000	3750000000	124000000	336000000	0	51500000	0	169000000	0	476000000	5.05903e+06
SEQF1668.1_01731	93	SEQF1668.1_01731 DNA-binding protein HB1 [HMT-849 Actinomyces johnsonii F0330]	7	7	180	2320000000	192000000	782000000	96500000	226000000	1180000000	127000000	546000000	97500000	1020000000	116000000	244000000	32900000	476000000	0	184000000	23900000	630000000	182000000	1970000000	0	78200000	5721112	1860000000	1420000000	113000000	1030000000	101000000	596000000	200000000	134000000	1660000000	59100000	603000000	1470000000	1220000000	657000000	0	65600000	32300000	116000000	0	350000000	0
SEQF1668.1_02397	615	SEQF1668.1_02397 Phosphoenolpyruvate carboxykinase [GTP] [HMT-849 Actinomyces johnsonii F0330]	12	18	280	772000000	152000000	187000000	33200000	307000000	114000000	72800000	41700000	58100000	389000000	177000000	20300000	58900000	421000000	0	46000000	0	59900000	130000000	917000000	45500000	192000000	32500000	978000000	565000000	130000000	1150000000	0	282000000	67500000	235000000	430000000	118000000	506000000	533000000	493000000	650000000	52300000	50700000	87400000	35100000	0	178000000	0
SEQF1703.1_00736	87	SEQF1703.1_00736 Phosphocarrier protein HPr [HMT-644 Streptococcus intermedius F0413]	5	5	142	1340000000	2560000000	3630000000	6060000000	6160000000	2540000000	656000000	69800000	1390000000	10700000000	2290000000	0	796000000	560000000	244000000	2070000000	2530000000	13700000000	1050000000	4190000000	103000000	26800000000	3660000000	17100000000	2370000000	324000000	4450000000	347000000	472000000	1310000000	761000000	3660000000	321000000	738000000	14100000000	527000000	1930000000	0	901000000	292000000	2400000000	0	3340000000	0
SEQF1731.1_01206	572	SEQF1731.1_01206 Quinone-reactive Ni/Fe-hydrogenase large chain [HMT-763 Campylobacter showae RM3277]	4	4	92	0	0	0	0	0	0	0	0	0	0	0	0	0	0	0	0	0	0	11900000	0	0	0	0	0	0	0	19500000	49000000	0	0	3.73609e+06	0	0	0	0	87700000	0	0	0	0	0	243000000	0	0
SEQF1754.1_00958	2649	SEQF1754.1_00958 hypothetical protein [HMT-574 Escherichia coli 83972]	8	8	78	0	0	0	0	0	0	0	0	0	0	0	74700000	20800000	0	0	0	0	0	0	0	0	0	0	0	0	0	0	0	0	0	0	0	0	0	0	0	0	0	0	0	0	0	0	0
SEQF1941.1_01907	490	SEQF1941.1_01907 hypothetical protein [HMT-664 Treponema maltophilum ATCC 51939]	4	4	83	101000000	99500000	0	274000000	467000000	35200000	228000000	147000000	162000000	173000000	265000000	243000000	0	0	0	89800000	34500000	173000000	0	0	360000000	170000000	87100000	0	0	0	61700000	0	272000000	0	222000000	338000000	295000000	525000000	151000000	459000000	0	511000000	211000000	0	487000000	0	962000000	282000000
SEQF1979.1_00938	939	SEQF1979.1_00938 Protein translocase subunit SecA [HMT-856 Sanguibacter keddieii DSM 10542]	6	6	79	82300000	99800000	216000000	69100000	88900000	133000000	125000000	88900000	177000000	72000000	985000000	202000000	949000000	26700000	129000000	304000000	78500000	86200000	275000000	456000000	329000000	228000000	419000000	247000000	203000000	158000000	28500000	0	9052956	77600000	5.27504e+06	443000000	136000000	12900000	64800000	23600000	295000000	0	0	0	12900000	558000000	300000000	0
SEQF1987.1_01489	490	SEQF1987.1_01489 NAD(P)-specific glutamate dehydrogenase [HMT-794 Prevotella multisaccharivorax DSM 17128]	4	5	87	0	0	0	131000000	277000000	0	0	0	140000000	0	0	0	0	0	0	0	0	498000000	0	0	0	584000000	0	353000000	0	0	286000000	0	0	0	0	0	0	0	332000000	0	32700000	0	0	0	0	0	0	0
SEQF2204.1_02053	90	SEQF2204.1_02053 hypothetical protein [HMT-567 Staphylococcus caprae C87]	3	3	357	0	0	0	0	0	0	0	0	0	0	0	0	0	0	0	0	0	0	0	0	0	13400000	0	0	0	9274572	67168.3	390069	0	1.81848e+06	2.11524e+06	0	2657406	0	0	0	0	0	0	0	0	0	0	0
SEQF2330.2_01456	219	SEQF2330.2_01456 Elongation factor Tu [HMT-092 Neisseria weaveri ATCC 51223]	11	13	280	486000000	649000000	382000000	4600000000	7140000000	2900000000	37400000	76500000	2560000000	10500000000	441000000	0	1060000000	453000000	725000000	1890000000	8450000000	26500000000	0	3390000000	102000000	6620000000	2780000000	5790000000	1560000000	61400000	447000000	24200000	43900000	33200000	455000000	438000000	211000000	1190000000	16700000000	11500000	56400000	43100000	15400000	0	892000000	0	378000000	239000000
SEQF2677.1_02349	387	SEQF2677.1_02349 hypothetical protein [HMT-600 Prevotella enoeca JCM 12259]	3	3	106	7140000000	1590000000	188000000	163000000	3400000000	1680000000	4600000000	3490000000	3120000000	3930000000	0	3330000000	0	4770000000	3160000000	115000000	2470000000	1790000000	3000000000	0	0	848000000	3160000000	2240000000	5920000000	8600000000	1600000000	3830000000	0	13000000000	7060000000	12000000	116000000	12200000000	4380000000	3930000000	6500000000	6690000000	1850000000	6030000000	9780000000	22200000000	7450000000	2710000000
SEQF2877.1_01332	584	SEQF2877.1_01332 Lipoprotein LpqB [HMT-173 Lawsonella clevelandensis X1698]	4	4	73	583000000	585000000	717000000	1050000000	354000000	0	1520000000	1350000000	1600000000	848000000	2070000000	1270000000	1620000000	788000000	2360000000	943000000	1000000000	959000000	0	780000000	909000000	364000000	762000000	999000000	0	1270000000	1540000000	494000000	551000000	1810000000	2640000000	1780000000	2090000000	3240000000	1500000000	1840000000	0	2800000000	2400000000	1860000000	1220000000	577000000	2700000000	1610000000
SEQF3077.1_00579	283	SEQF3077.1_00579 hypothetical protein [HMT-354 Dermabacter hominis UMB0490]	5	5	67	44400000	0	72600000	0	89900000	0	0	33500000	31700000	0	46700000	0	0	6615987	279000000	0	0	4945654	12700000	0	0	0	0	59600000	0	27600000	0	7.65209e+06	0	0	0	15500000	0	11300000	0	0	0	0	373000000	10900000	0	0	0	13700000
SEQF3078.1_00180	464	SEQF3078.1_00180 IS1182 family transposase ISSth2 [HMT-578 Streptococcus cristatus CC5A]	3	3	66	2120000000	232000000	247000000	467000000	223000000	4690000000	7180000000	2860000000	0	4210000000	2230000000	790000000	0	1500000000	2150000000	1990000000	2590000000	0	196000000	356000000	504000000	173000000	267000000	5840000000	0	994000000	1040000000	3770000000	5630000000	0	853000000	5220000000	6400000000	1090000000	7070000000	618000000	4480000000	5480000000	8280000000	570000000	4490000000	2440000000	8240000000	4780000000
SEQF3532.1_00235	439	SEQF3532.1_00235 hypothetical protein [HMT-643 Prevotella intermedia KCOM 2033]	4	4	78	677000000	59700000	194000000	39500000	0	0	0	43000000	0	25500000	28200000	0	506000000	98300000	142000000	119000000	489000000	71800000	278000000	306000000	145000000	0	165000000	36900000	1540000000	152000000	21200000	53500000	0	233000000	30700000	61800000	329000000	49500000	0	65900000	31900000	910000000	28300000	72500000	144000000	105000000	151000000	62200000
SEQF3902.1_02214	249	SEQF3902.1_02214 putative transcriptional regulator PhnF [HMT-544 Brucella anthropi FRAF13]	3	3	69	0	27800000	298000000	743000000	439000000	1210000000	840000000	130000000	148000000	523000000	99200000	63400000	41900000	51400000	206000000	0	318000000	75100000	0	471000000	641000000	325000000	430000000	962000000	245000000	719000000	1030000000	1010000000	388000000	595000000	1000000000	1140000000	639000000	663000000	399000000	211000000	0	825000000	865000000	343000000	143000000	132000000	1450000000	0
SEQF6335.1_01083	313	SEQF6335.1_01083 Monoacylglycerol lipase [HMT-117 Staphylococcus cohnii FDAARGOS_538]	3	3	87	269000000	131000000	222000000	0	0	237000000	400000000	208000000	662000000	393000000	177000000	151000000	0	441000000	0	503000000	0	527000000	178000000	179000000	78100000	395000000	0	0	0	216000000	311000000	560000000	539000000	205000000	281000000	452000000	0	0	0	196000000	556000000	281000000	252000000	139000000	0	214000000	168000000	441000000
SEQF8739.1_02754	1242	SEQF8739.1_02754 ATP-dependent RecD-like DNA helicase [HMT-485 Agrobacterium tumefaciens 1D1108]	4	5	64	0	123000000	175000000	457000000	172000000	433000000	864000000	421000000	641000000	280000000	624000000	1030000000	534000000	161000000	1040000000	161000000	138000000	135000000	104000000	468000000	650000000	171000000	217000000	283000000	0	329000000	149000000	301000000	90800000	308000000	389000000	524000000	0	345000000	0	129000000	609000000	268000000	416000000	471000000	394000000	135000000	864000000	279000000
SEQF1137.1_04346	654	SEQF1137.1_04346 Chemotaxis protein CheA [HMT-574 Escherichia coli O157:H7 str. TW14588]	4	4	90	0	0	315000000	0	0	0	0	0	0	0	0	0	0	0	0	0	0	0	0	0	0	0	257000000	0	0	0	3.52707e+06	0	0	0	0	0	0	0	0	0	0	0	0	0	0	0	0	0
SEQF1600.1_00715	269	SEQF1600.1_00715 Apulose-4-phosphate transketolase subunit A [HMT-845 Pseudoleptotrichia goodfellowii F0264]	6	6	111	0	0	0	0	0	0	0	0	0	0	0	0	0	0	0	0	22600000	0	0	0	0	99200000	0	0	0	0	0	0	0	0	0	0	0	0	0	0	0	0	26000000	0	0	0	0	0
SEQF1666.1_01073	870	SEQF1666.1_01073 Chaperone protein ClpB [HMT-178 Schaalia sp. HMT 178 F0338]	12	12	97	36400000	0	0	500000000	352000000	0	0	0	0	0	0	0	0	0	0	0	0	458000000	6344004	119000000	0	453000000	0	116000000	0	0	61200000	0	38500000	0	0	0	0	0	1130000000	19800000	10400000	36700000	0	0	0	0	45100000	12300000
SEQF1981.1_03287	151	SEQF1981.1_03287 hypothetical protein [HMT-858 Comamonas testosteroni KF-1]	3	3	68	0	853000000	516000000	1690000000	1610000000	1400000000	3770000000	2190000000	2770000000	2430000000	0	2970000000	1720000000	599000000	1900000000	903000000	0	1160000000	1190000000	539000000	0	946000000	547000000	3480000000	479000000	1080000000	473000000	1080000000	1990000000	1130000000	1560000000	2910000000	2200000000	1470000000	1070000000	1320000000	700000000	1490000000	0	0	1590000000	537000000	1770000000	1280000000
SEQF2061.1_00774	452	SEQF2061.1_00774 hypothetical protein [HMT-662 Finegoldia magna ACS-171-V-Col3]	3	3	57	36000000	46300000	0	174000000	27600000	111000000	212000000	284000000	160000000	115000000	0	138000000	69000000	0	361000000	0	137000000	75300000	0	0	84900000	72300000	101000000	200000000	44500000	149000000	125000000	193000000	193000000	131000000	390000000	277000000	97200000	212000000	91500000	111000000	228000000	189000000	215000000	512000000	291000000	98600000	473000000	269000000
SEQF2386.1_02021	449	SEQF2386.1_02021 Enolase [HMT-176 Actinomyces naeslundii Howell 279]	11	11	230	2220000000	405000000	373000000	579000000	594000000	917000000	403000000	462000000	362000000	2310000000	710000000	133000000	0	942000000	0	29200000	69500000	590000000	579000000	3640000000	246000000	548000000	60200000	5490000000	4860000000	399000000	3380000000	15500000	1090000000	383000000	561000000	1550000000	119000000	1130000000	1410000000	1350000000	3340000000	0	385000000	455000000	149000000	0	778000000	0
SEQF2477.1_00670	845	SEQF2477.1_00670 hypothetical protein [HMT-569 Eggerthia catenaformis OT 569]	3	3	115	0	0	0	0	0	0	0	0	0	0	0	0	0	0	0	0	0	0	0	0	0	0	0	0	0	0	0	0	0	0	0	4270885	5.41568e+06	32600000	0	0	0	0	0	0	0	0	0	0
SEQF2764.1_00918	418	SEQF2764.1_00918 Precorrin-6Y C(5,15)-methyltransferase [decarboxylating] [HMT-659 Mesorhizobium japonicum USDA 3471]	4	4	71	0	0	0	0	0	0	0	0	0	0	0	0	0	0	0	0	0	0	0	0	0	0	0	0	0	18700000	0	15400000	0	23000000	0	7742584	0	0	0	0	0	0	0	0	0	9308124	0	0
SEQF2906.1_00378	2617	SEQF2906.1_00378 hypothetical protein [HMT-641 Haemophilus influenzae nml_hia_1]	15	15	88	0	0	15300000	0	0	0	197000000	302000000	0	297000000	0	0	0	0	743000000	0	0	0	0	0	0	0	0	0	0	0	0	0	0	0	0	0	0	0	0	71100000	0	221000000	0	0	0	53500000	0	0
SEQF3652.1_00872	67	SEQF3652.1_00872 hypothetical protein [HMT-677 Streptococcus mitis SM15]	3	3	95	0	0	0	0	0	0	0	20400000	0	0	11300000	0	0	0	0	0	0	0	0	1.79696e+06	0	0	0	0	0	0	0	0	0	0	0	0	0	0	0	0	0	0	0	0	0	0	0	0
SEQF3777.1_00060	1212	SEQF3777.1_00060 Virulence sensor protein BvgS [HMT-612 Pseudomonas fluorescens UK4]	3	3	61	2720000000	1130000000	4130000000	1470000000	684000000	944000000	3250000000	1530000000	4030000000	1060000000	551000000	647000000	495000000	1300000000	804000000	1110000000	0	1680000000	1670000000	2940000000	636000000	4440000000	2280000000	2570000000	910000000	3300000000	2010000000	2100000000	0	0	498000000	2630000000	420000000	767000000	0	1290000000	0	796000000	736000000	1290000000	968000000	654000000	883000000	460000000
SEQF5051.1_01914	527	SEQF5051.1_01914 hypothetical protein [HMT-468 Bacillus subtilis pb2441]	6	6	133	0	0	0	0	0	0	0	0	0	0	372000000	0	323000000	197000000	68500000	0	3.43199e+06	0	0	0	0	0	0	0	0	0	0	0	0	8286100	0	78800000	0	0	0	0	0	0	0	0	0	0	0	0
SEQF6175.1_00621	351	SEQF6175.1_00621 Elongation factor Tu [HMT-638 Streptococcus infantis STn442]	3	11	499	551000000	217000000	271000000	1090000000	1190000000	487000000	91000000	62600000	0	2600000000	1530000000	0	563000000	836000000	40300000	545000000	123000000	23700000	39900000	178000000	242000000	7000000000	457000000	3560000000	1400000000	12800000	194000000	0	362000000	672000000	303000000	836000000	104000000	494000000	4950000000	82100000	1320000000	14100000	386000000	444000000	92100000	0	1700000000	0
SEQF7683.1_02623	255	SEQF7683.1_02623 hypothetical protein [HMT-153 Klebsiella aerogenes CAV1320]	3	3	71	120000000	1030000000	769000000	210000000	0	60700000	77200000	132000000	215000000	521000000	1000000000	1600000000	881000000	179000000	651000000	227000000	142000000	742000000	302000000	1650000000	959000000	887000000	231000000	0	0	687000000	444000000	240000000	102000000	264000000	211000000	404000000	413000000	1280000000	393000000	698000000	0	181000000	960000000	1090000000	1160000000	156000000	0	341000000
SEQF8399.1_01496	3387	SEQF8399.1_01496 hypothetical protein [HMT-755 Streptococcus salivarius ICDC2]	6	8	70	0	0	0	0	0	0	0	0	0	0	0	0	0	0	0	0	0	0	32600000	0	0	0	0	0	0	0	0	0	0	0	0	0	0	0	0	0	0	0	0	0	0	0	59500000	0
SEQF1006.1_02009	395	SEQF1006.1_02009 Elongation factor Tu [HMT-700 Capnocytophaga ochracea F0287]	24	26	617	1360000000	2490000000	253000000	3930000000	5600000000	4110000000	535000000	21700000	10300000000	1610000000	596000000	0	83500000	567000000	23000000	963000000	36500000	9940000000	0	587000000	42100000	19400000000	1780000000	7230000000	6860000000	195000000	9200000000	0	60300000	80700000	569000000	2930000000	0	127000000	11600000000	208000000	1950000000	0	0	870000000	1840000000	0	3250000000	0
SEQF10092.1_01622	141	SEQF10092.1_01622 50S ribosomal protein L11 [HMT-160 Veillonella dispar NCTC11831]	3	3	68	271000000	0	274000000	220000000	32000000	282000000	104000000	0	200000000	214000000	536000000	0	214000000	283000000	0	135000000	167000000	0	275000000	359000000	103000000	1630000000	0	374000000	1150000000	57000000	408000000	0	128000000	113000000	120000000	1150000000	69800000	231000000	622000000	230000000	64500000	0	67300000	75500000	186000000	0	349000000	5.98439e+06
SEQF1013.1_00803	335	SEQF1013.1_00803 Glyceraldehyde-3-phosphate dehydrogenase [HMT-666 Corynebacterium matruchotii ATCC 14266]	24	25	625	14600000000	2840000000	2300000000	372000000	3780000000	8190000000	123000000	3870000000	59200000	1690000000	8090000000	589000000	0	16000000000	0	1550000000	258000000	199000000	0	8090000000	302000000	10000000000	952000000	5670000000	5230000000	1770000000	2470000000	2660000000	11700000000	10300000000	3750000000	2990000000	2880000000	3510000000	8030000000	2540000000	8590000000	0	6980000000	0	1600000000	0	2610000000	0
SEQF1166.2_00303	319	SEQF1166.2_00303 Curved DNA-binding protein [HMT-598 Neisseria elongata ATCC 29315]	7	7	69	0	0	13300000	14000000	0	4823115	0	0	23600000	0	0	144000000	0	8.16462e+06	18900000	13100000	33000000	0	20100000	33100000	0	21600000	5.09629e+06	74800000	14100000	32300000	19800000	0	0	0	0	0	0	0	59300000	0	0	0	0	165000000	0	0	121000000	68700000
SEQF1356.1_00535	415	SEQF1356.1_00535 Elongation factor Tu [HMT-745 Streptococcus pyogenes MGAS10270]	10	17	451	721000000	0	918000000	437000000	1310000000	473000000	175000000	137000000	132000000	2490000000	2250000000	0	396000000	98600000	0	315000000	328000000	2050000000	355000000	1380000000	26600000	821000000	645000000	1650000000	415000000	14400000	923000000	40000000	52000000	64900000	69800000	747000000	18500000	192000000	7550000000	127000000	895000000	42600000	32100000	0	332000000	0	744000000	0
SEQF1478.1_01374	399	SEQF1478.1_01374 Elongation factor Tu [HMT-107 Lachnoanaerobaculum umeaense F0167]	15	19	370	292000000	382000000	349000000	0	769000000	511000000	113000000	60400000	63900000	2720000000	1280000000	9800145	347000000	977000000	0	39700000	37300000	161000000	36700000	437000000	104000000	1580000000	308000000	2840000000	474000000	35900000	290000000	12000000	137000000	908000000	0	349000000	84600000	85300000	5650000000	563000000	1380000000	0	238000000	18400000	145000000	0	2630000000	0
SEQF1594.1_00218	774	SEQF1594.1_00218 DNA topoisomerase 1 [HMT-706 Kingella oralis ATCC 51147]	5	5	63	0	0	0	0	0	0	0	0	0	0	0	0	0	0	0	0	0	22800000	0	0	0	0	0	0	0	0	0	0	0	0	0	0	0	0	23800000	0	0	0	0	0	0	0	0	0
SEQF1598.1_01917	395	SEQF1598.1_01917 Elongation factor Tu [HMT-151 Selenomonas sputigena ATCC 35185]	20	25	696	110000000	581000000	76100000	152000000	5760000000	32700000	140000000	24800000	52300000	9020000000	11200000000	4010961	369000000	1280000000	0	13700000	98700000	116000000	158000000	1040000000	860000000	2210000000	75700000	7730000000	3220000000	24200000	473000000	0	472000000	1070000000	23700000	1240000000	0	2050000000	14700000000	578000000	4820000000	0	1100000000	48800000	67400000	0	7870000000	0
SEQF1607.1_01150	877	SEQF1607.1_01150 Pyruvate, phosphate dikinase [HMT-457 Oribacterium sinus F0268]	8	8	128	100000000	122000000	0	5572754	275000000	77200000	8949810	5837124	0	642000000	324000000	0	156000000	110000000	0	0	1.59099e+06	0	0	21400000	72300000	317000000	87000000	717000000	181000000	0	33600000	0	2361292	0	0	55600000	0	9387794	765000000	3.34589e+06	416000000	0	0	63100000	0	0	607000000	0
SEQF1646.1_00308	696	SEQF1646.1_00308 Ribonuclease Y [HMT-272 Phocaeicola abscessus F0290]	3	3	98	0	38200000	0	0	0	0	0	0	0	0	0	94100000	0	0	0	0	0	0	0	0	0	0	0	0	0	21600000	0	0	0	0	0	0	2.48485e+06	0	0	0	0	0	0	0	0	0	0	0
SEQF2816.1_01796	849	SEQF2816.1_01796 hypothetical protein [HMT-420 Fusobacterium nucleatum subsp. animalis KCOM 1279]	4	4	43	149000000	133000000	0	158000000	165000000	250000000	228000000	246000000	221000000	197000000	0	181000000	0	126000000	324000000	127000000	143000000	160000000	173000000	116000000	171000000	117000000	118000000	164000000	0	184000000	146000000	148000000	163000000	0	169000000	166000000	0	258000000	0	192000000	294000000	0	165000000	189000000	132000000	173000000	278000000	125000000
SEQF2862.1_01406	1258	SEQF2862.1_01406 Ribonuclease E [HMT-049 Corynebacterium kroppenstedtii DSM 44385]	5	5	111	1080000000	2030000000	0	1110000000	0	497000000	1320000000	3680000000	1490000000	0	3150000000	1390000000	3420000000	69600000	5140000000	0	2440000000	766000000	2780000000	380000000	7370000000	2650000000	2890000000	1230000000	2110000000	993000000	4140000000	6900000000	8160000000	1360000000	0	573000000	6140000000	1550000000	2010000000	2230000000	719000000	1310000000	8660000000	1790000000	0	0	10900000000	3650000000
SEQF3077.1_00779	459	SEQF3077.1_00779 hypothetical protein [HMT-354 Dermabacter hominis UMB0490]	3	3	66	0	0	0	0	0	0	0	0	0	0	0	0	0	0	0	0	0	51000000	0	0	0	0	0	29100000	0	0	0	0	0	0	0	0	0	0	0	0	0	0	0	0	0	0	0	0
SEQF3740.1_00828	1218	SEQF3740.1_00828 hypothetical protein [HMT-029 Treponema vincentii OMZ 804]	6	6	54	6550000000	3130000000	0	5970000000	11700000000	10900000000	7620000000	7860000000	5830000000	5450000000	4030000000	3620000000	4180000000	3570000000	2180000000	4040000000	577000000	5140000000	689000000	5550000000	6080000000	6840000000	6150000000	4400000000	8070000000	4600000000	1110000000	5490000000	5260000000	0	4350000000	5660000000	0	5870000000	8190000000	0	5490000000	5280000000	6400000000	5110000000	6310000000	0	6410000000	5580000000
SEQF5371.1_03498	1013	SEQF5371.1_03498 hypothetical protein [HMT-921 Paenibacillus glucanolyticus FSL R5-0817]	6	6	110	587000000	0	731000000	711000000	793000000	147000000	777000000	727000000	849000000	691000000	107000000	1900000000	1800000000	296000000	426000000	907000000	0	0	0	1080000000	325000000	0	0	0	0	0	0	843000000	0	0	82200000	0	966000000	0	0	0	0	220000000	0	356000000	436000000	67600000	0	0
SEQF5373.1_04832	3422	SEQF5373.1_04832 D-alanine--D-alanyl carrier protein ligase [HMT-921 Paenibacillus glucanolyticus SLM1]	5	5	49	17500000	9354405	13600000	118000000	15700000	79700000	47600000	50000000	61900000	42500000	45000000	48800000	0	0	90100000	0	31700000	0	9244701	9819901	13900000	0	12500000	9100376	15000000	51500000	61200000	82900000	58300000	0	76700000	48600000	0	62700000	32600000	34800000	38800000	58800000	64700000	57900000	56500000	37600000	76400000	49600000
SEQF5412.1_03388	185	SEQF5412.1_03388 hypothetical protein [HMT-343 Achromobacter xylosoxidans 2009Ycf429]	3	3	55	196000000	0	127000000	58100000	95600000	67000000	120000000	60700000	131000000	151000000	281000000	176000000	637000000	190000000	0	138000000	54400000	130000000	0	0	136000000	0	49700000	85300000	505000000	73500000	0	93400000	0	333000000	179000000	27300000	181000000	156000000	0	549000000	150000000	189000000	149000000	214000000	826000000	169000000	200000000	305000000
SEQF6051.1_05068	382	SEQF6051.1_05068 L-allo-threonine aldolase [HMT-597 Bradyrhizobium elkanii Semia 938]	5	5	102	0	0	0	1.67614e+06	0	0	0	0	0	0	0	0	0	191000000	0	0	0	0	0	0	0	0	0	0	0	0	0	0	0	0	0	4.86252e+06	0	0	0	0	0	0	1.71508e+06	0	0	0	0	0
SEQF7383.1_01404	162	SEQF7383.1_01404 hypothetical protein [HMT-787 Bacteroides pyogenes DD8]	3	3	81	191000000	47700000	144000000	43300000	25900000	27900000	69100000	52300000	28200000	51200000	375000000	90200000	374000000	135000000	105000000	183000000	44100000	11900000	84300000	231000000	123000000	37700000	98500000	13700000	145000000	19200000	0	16300000	0	77400000	0	3838317	44400000	49400000	0	6.91336e+06	0	101000000	5.88573e+06	0	9059282	97900000	7707602	6.67376e+06
SEQF8750.1_05020	508	SEQF8750.1_05020 hypothetical protein [HMT-485 Agrobacterium tumefaciens WRT31]	3	3	49	58500000	115000000	156000000	0	60200000	224000000	145000000	55000000	70300000	52400000	85800000	250000000	0	116000000	0	176000000	113000000	37100000	112000000	0	0	109000000	0	101000000	180000000	85500000	57700000	172000000	73900000	65700000	44400000	288000000	183000000	348000000	106000000	149000000	76500000	191000000	33200000	63900000	141000000	179000000	159000000	0
SEQF9826.1_04655	262	SEQF9826.1_04655 hypothetical protein [HMT-824 Bacillus anthracis CMF9]	3	3	82	607000000	0	0	0	0	161000000	111000000	284000000	258000000	0	1380000000	645000000	0	0	0	317000000	620000000	270000000	0	113000000	0	0	0	0	0	0	25700000	2750000000	0	2570000000	0	996000000	0	3240000000	0	844000000	0	0	0	0	259000000	71000000	566000000	244000000
SEQF1013.1_00157	315	SEQF1013.1_00157 putative protein [HMT-666 Corynebacterium matruchotii ATCC 14266]	3	3	59	0	91900000	0	114000000	0	0	11900000	28000000	0	0	0	0	0	0	0	0	0	0	109000000	0	0	0	0	0	0	0	0	0	0	0	0	0	0	0	0	0	0	0	0	0	0	0	0	0
SEQF1013.1_01662	607	SEQF1013.1_01662 Phosphoenolpyruvate carboxykinase [GTP] [HMT-666 Corynebacterium matruchotii ATCC 14266]	22	22	247	1600000000	289000000	320000000	44900000	739000000	1720000000	71200000	235000000	0	279000000	635000000	25200000	0	1910000000	14300000	211000000	22800000	29300000	40400000	496000000	0	1190000000	0	1480000000	109000000	93200000	266000000	43800000	1350000000	924000000	116000000	335000000	126000000	312000000	1020000000	294000000	784000000	38600000	534000000	0	44700000	153000000	249000000	0
SEQF1100.1_01227	122	SEQF1100.1_01227 30S ribosomal protein S6 [HMT-669 Neisseria meningitidis 053442]	6	7	202	86500000	400000000	95700000	1820000000	1270000000	260000000	0	5161407	506000000	3540000000	166000000	0	386000000	19400000	154000000	566000000	1480000000	4470000000	68600000	754000000	9106796	1590000000	1130000000	2600000000	264000000	8655454	240000000	0	0	12500000	33700000	176000000	82500000	535000000	1910000000	0	14300000	0	0	0	412000000	0	40500000	23800000
SEQF1472.1_00991	620	SEQF1472.1_00991 UvrABC system protein C [HMT-386 Peptoniphilus sp. HMT 386 F0131]	5	5	54	166000000	380000000	53600000	339000000	0	34600000	52200000	68500000	85100000	73000000	102000000	49900000	90600000	227000000	0	95300000	193000000	113000000	503000000	90400000	45500000	61700000	183000000	0	69800000	139000000	0	50700000	204000000	111000000	67700000	0	83600000	67500000	157000000	288000000	0	0	188000000	68600000	95400000	57700000	0	124000000
SEQF1668.1_00472	375	SEQF1668.1_00472 Diacetylchitobiose uptake system ATP-binding protein MsiK [HMT-849 Actinomyces johnsonii F0330]	14	14	200	2520000000	65600000	193000000	99400000	737000000	496000000	40200000	135000000	135000000	573000000	67900000	34600000	127000000	410000000	0	17100000	0	140000000	383000000	3950000000	222000000	246000000	0	3100000000	2150000000	123000000	1980000000	0	373000000	0	216000000	923000000	0	966000000	1300000000	1540000000	2500000000	0	9634400	50000000	0	0	713000000	0
SEQF1668.1_02780	445	SEQF1668.1_02780 NADP-specific glutamate dehydrogenase [HMT-849 Actinomyces johnsonii F0330]	18	19	268	1210000000	529000000	188000000	83100000	706000000	101000000	97800000	120000000	39100000	593000000	318000000	28200000	25600000	182000000	0	15200000	48600000	198000000	346000000	2860000000	0	286000000	0	3290000000	1660000000	243000000	2300000000	14700000	235000000	179000000	48400000	1490000000	84500000	438000000	795000000	2300000000	724000000	0	36800000	0	45700000	0	202000000	0
SEQF1672.1_01458	665	SEQF1672.1_01458 Cyclic-di-AMP phosphodiesterase GdpP [HMT-635 Johnsonella ignava ATCC 51276]	4	4	42	43200000	0	0	0	15500000	4950575	0	17500000	5961408	16100000	97700000	14700000	93500000	46400000	51500000	92700000	20000000	10400000	0	7831647	8935901	0	5.74421e+06	0	126000000	26900000	7494670	76600000	15400000	170000000	49900000	16600000	175000000	85800000	8841135	27100000	25300000	147000000	19000000	47400000	32300000	86700000	34500000	39500000
SEQF1693.1_00374	460	SEQF1693.1_00374 Cell division protein FtsZ [HMT-171 Actinomyces sp. HMT 171 F0337]	5	5	63	41900000	245000000	0	0	0	0	4200000000	0	2280000000	715000000	865000000	1030000000	639000000	689000000	1800000000	725000000	262000000	4.81242e+06	0	971000000	878000000	452000000	735000000	247000000	11900000	0	83500000	0	226000000	0	321000000	352000000	309000000	8153962	6.06034e+06	473000000	511000000	394000000	549000000	0	875000000	0	0	837000000
SEQF1701.1_00962	396	SEQF1701.1_00962 Elongation factor Tu [HMT-448 Actinomyces sp. HMT 448 F0400]	6	16	486	147000000	355000000	73600000	784000000	1320000000	902000000	73600000	0	567000000	437000000	287000000	0	48600000	450000000	0	176000000	87700000	659000000	27600000	47600000	46300000	767000000	300000000	3310000000	870000000	105000000	797000000	0	263000000	13800000	159000000	505000000	216000000	20300000	858000000	357000000	70700000	0	0	174000000	245000000	0	235000000	0
SEQF1880.1_00189	457	SEQF1880.1_00189 Autotransporter adhesin UpaG [HMT-121 Anaeroglobus geminatus F0357]	3	3	128	49200000	0	0	0	0	0	0	0	0	0	0	0	0	0	0	0	0	4596292	0	0	0	0	0	0	0	0	0	0	0	0	0	0	0	0	0	0	0	0	0	0	0	0	0	0
SEQF1899.2_01836	393	SEQF1899.2_01836 Elongation factor Tu [HMT-473 Alloprevotella sp. HMT 473 F0040]	17	24	783	378000000	263000000	698000000	808000000	3460000000	612000000	882000000	15900000	17100000	4350000000	922000000	0	830000000	473000000	21100000	922000000	5491118	624000000	0	0	416000000	5030000000	1400000000	3720000000	1520000000	0	307000000	0	649000000	133000000	460000000	851000000	0	187000000	11800000000	143000000	2540000000	6126347	214000000	537000000	413000000	0	3910000000	7565216
SEQF1907.1_00140	707	SEQF1907.1_00140 Elongation factor G 2 [HMT-279 Porphyromonas pasteri F0450]	13	19	274	192000000	130000000	25100000	819000000	911000000	379000000	109000000	39700000	0	1560000000	926000000	0	319000000	324000000	0	167000000	10500000	66100000	52500000	172000000	196000000	3140000000	288000000	1480000000	651000000	52700000	113000000	0	108000000	63500000	49400000	116000000	49900000	251000000	3160000000	65300000	820000000	0	75900000	28700000	22300000	0	598000000	0
SEQF1948.2_00931	612	SEQF1948.2_00931 Phosphoenolpyruvate carboxykinase [GTP] [HMT-181 Schaalia lingnae F0379]	12	12	124	900000000	33100000	270000000	105000000	752000000	151000000	170000000	317000000	94400000	433000000	0	0	35900000	440000000	0	59900000	0	99200000	134000000	109000000	86500000	390000000	5088013	1170000000	938000000	35800000	654000000	0	177000000	262000000	81500000	288000000	49600000	787000000	1290000000	675000000	628000000	24800000	170000000	33500000	40500000	0	76000000	0
SEQF1988.2_01541	702	SEQF1988.2_01541 hypothetical protein [HMT-705 Prevotella oralis ATCC 33269]	4	4	53	0	0	0	0	0	0	0	0	0	0	0	0	0	0	389000000	0	0	0	0	0	0	0	5987201	0	1470000000	0	0	0	0	0	0	0	0	0	0	0	0	0	0	0	0	0	0	0
SEQF2567.1_01833	534	SEQF2567.1_01833 IS1182 family transposase ISP2 [HMT-818 Limosilactobacillus reuteri TD1]	3	3	45	186000000	168000000	281000000	178000000	87500000	0	161000000	98700000	221000000	105000000	0	111000000	0	112000000	62000000	129000000	138000000	0	95100000	190000000	66700000	213000000	246000000	133000000	0	214000000	197000000	146000000	151000000	32700000	50200000	161000000	0	0	58800000	76200000	82400000	0	68200000	194000000	50700000	47200000	87800000	123000000
SEQF2719.1_02444	373	SEQF2719.1_02444 putative GTPase [HMT-982 Ignavibacterium album JCM 16511]	3	3	70	147000000	215000000	117000000	271000000	0	0	51900000	0	228000000	190000000	0	83700000	50500000	0	46000000	144000000	124000000	275000000	464000000	119000000	59600000	319000000	92100000	555000000	157000000	0	85700000	238000000	338000000	0	72800000	130000000	0	0	236000000	70500000	280000000	0	144000000	157000000	69000000	0	117000000	255000000
SEQF2862.1_01870	122	SEQF2862.1_01870 50S ribosomal protein L14 [HMT-049 Corynebacterium kroppenstedtii DSM 44385]	4	4	85	231000000	88500000	201000000	161000000	855000000	95400000	50500000	37800000	20200000	303000000	1720000000	16800000	326000000	99000000	0	127000000	33300000	235000000	21300000	255000000	88700000	1640000000	128000000	668000000	1080000000	31300000	111000000	0	48500000	66100000	94100000	318000000	80600000	231000000	2110000000	44400000	180000000	0	42300000	0	38200000	0	910000000	0
SEQF3088.1_00087	411	SEQF3088.1_00087 S-adenosylmethionine synthase [HMT-776 Campylobacter sputorum INTA08/209]	6	6	111	0	0	0	42000000	19000000	45100000	0	0	0	24200000	0	0	0	30600000	0	149000000	3338735	88300000	16800000	0	0	169000000	0	35800000	18100000	0	50900000	0	0	0	0	0	0	0	21100000	0	29800000	0	0	0	0	0	24300000	0
SEQF3165.1_01141	1100	SEQF3165.1_01141 CRISPR-associated endonuclease Cas9 [HMT-725 Treponema pectinovorum Marseille-2-CSURP6642]	6	6	152	0	0	0	0	0	0	0	0	0	9756551	0	0	0	0	0	3.98129e+06	0	0	0	0	0	65000000	0	0	20600000	4505256	0	0	0	0	0	0	0	0	0	0	0	0	0	0	0	0	0	1.14314e+06
SEQF3777.1_04085	606	SEQF3777.1_04085 Lipid A export ATP-binding/permease protein MsbA [HMT-612 Pseudomonas fluorescens UK4]	3	3	93	0	0	0	0	0	0	0	0	0	0	0	0	0	127000000	0	0	0	0	0	0	0	0	0	162000000	0	0	0	0	0	0	0	0	0	0	0	0	137000000	0	0	0	0	0	3.67973e+06	0
SEQF3796.1_01642	175	SEQF3796.1_01642 hypothetical protein [HMT-612 Pseudomonas fluorescens R124]	3	3	69	557000000	281000000	777000000	325000000	3900000000	1490000000	878000000	696000000	263000000	406000000	0	1280000000	636000000	418000000	543000000	722000000	718000000	678000000	384000000	0	0	111000000	606000000	871000000	0	657000000	986000000	1850000000	2040000000	4290000000	3050000000	1280000000	1260000000	2590000000	431000000	2000000000	1100000000	0	892000000	1240000000	1790000000	0	3430000000	0
SEQF3823.1_02003	390	SEQF3823.1_02003 ATP-dependent zinc metalloprotease FtsH [HMT-197 Kocuria rhizophila UMB0131]	4	4	39	45100000	0	57300000	11000000	10300000	3.83421e+06	18300000	4.77407e+06	0	0	67900000	65400000	57600000	15400000	0	29300000	7.13042e+06	19700000	12000000	0	14700000	13400000	18500000	13400000	31000000	14100000	0	6.07226e+06	0	10900000	0	6.49693e+06	32300000	6793151	0	18700000	17400000	27200000	4.5041e+06	20800000	26500000	42400000	26900000	9149469
SEQF5628.1_02121	983	SEQF5628.1_02121 Vitamin B12 transporter BtuB [HMT-003 Sphingomonas glacialis CGMCC 1.8957]	3	3	69	7800000000	0	3770000000	0	962000000	399000000	0	537000000	650000000	565000000	6060000000	6330000000	9710000000	0	0	3110000000	152000000	2100000000	179000000	2370000000	6820000000	894000000	0	0	29000000000	1730000000	382000000	9510000000	2340000000	0	5200000000	0	13400000000	9100000000	1530000000	4440000000	2240000000	23900000000	4450000000	7200000000	9310000000	4830000000	4470000000	2200000000
SEQF5818.1_03838	358	SEQF5818.1_03838 hypothetical protein [HMT-574 Escherichia coli PF9285]	3	3	110	18500000	0	49600000	0	0	0	0	0	0	0	0	0	0	0	0	0	14800000	0	21200000	0	0	0	0	0	0	0	0	0	4.08087e+06	0	0	0	0	0	0	46400000	0	0	0	0	0	0	0	0
SEQF5946.1_05588	1177	SEQF5946.1_05588 hypothetical protein [HMT-115 Serratia marcescens MSB1_9C-sc-2280320]	3	3	67	14500000	21500000	12100000	20300000	9268616	10800000	21600000	15000000	27300000	0	0	28200000	13900000	0	0	32000000	23100000	29200000	0	0	18500000	12400000	13600000	0	24700000	19900000	33900000	67100000	0	43100000	57400000	22100000	70300000	34800000	31000000	109000000	14500000	45900000	109000000	144000000	282000000	17500000	184000000	42600000
SEQF7646.1_02149	1145	SEQF7646.1_02149 hypothetical protein [HMT-182 Anoxybacillus flavithermus AK1]	4	4	45	35600000	63800000	72600000	93900000	65900000	415000000	566000000	257000000	780000000	199000000	598000000	487000000	493000000	102000000	417000000	0	154000000	0	68400000	142000000	368000000	0	0	287000000	80000000	125000000	48800000	175000000	166000000	0	339000000	0	274000000	0	47400000	301000000	322000000	325000000	0	219000000	832000000	62900000	727000000	479000000
SEQF7734.1_01800	834	SEQF7734.1_01800 hypothetical protein [HMT-788 Anaerococcus tetradius MJR8151]	3	3	68	0	0	0	0	0	0	0	0	0	0	0	0	0	0	0	0	0	0	0	43200000	0	0	0	0	0	0	0	0	0	0	0	0	0	0	0	0	4403817	3.10933e+06	0	0	0	0	0	0
SEQF8142.1_02083	133	SEQF8142.1_02083 50S ribosomal protein L7/L12 [HMT-893 Actinomyces oris CCUG 34286]	10	10	141	164000000	204000000	1560000000	166000000	1350000000	1520000000	35300000	346000000	318000000	2890000000	95300000	313000000	0	111000000	0	54400000	171000000	1140000000	242000000	9220000000	27300000	127000000	34800000	931000000	2120000000	60500000	414000000	23500000	38500000	545000000	24500000	4530000000	0	171000000	415000000	821000000	25800000	0	25500000	0	27000000	0	69600000	0
SEQF8856.1_01936	964	SEQF8856.1_01936 RNA polymerase-associated protein RapA [HMT-245 Roseomonas mucosa ACRSI]	9	9	47	0	0	0	0	0	0	0	0	0	0	0	0	70100000	73500000	0	9971665	0	0	41600000	0	0	0	0	0	0	0	0	0	0	0	0	0	0	0	0	0	0	0	0	0	0	38600000	0	0
SEQF1013.1_01081	448	SEQF1013.1_01081 NADP-specific glutamate dehydrogenase [HMT-666 Corynebacterium matruchotii ATCC 14266]	16	18	259	1590000000	261000000	377000000	161000000	936000000	844000000	41500000	237000000	0	706000000	339000000	16900000	0	945000000	0	85700000	74800000	109000000	57500000	1750000000	0	1120000000	190000000	1950000000	617000000	154000000	374000000	47200000	1630000000	1670000000	146000000	658000000	268000000	258000000	1090000000	337000000	869000000	0	328000000	121000000	29500000	0	917000000	0
SEQF1013.1_01089	507	SEQF1013.1_01089 Pyruvate kinase [HMT-666 Corynebacterium matruchotii ATCC 14266]	13	13	203	2010000000	394000000	221000000	9862672	749000000	1200000000	23800000	224000000	5679913	82700000	814000000	0	0	1400000000	9147246	182000000	10900000	0	0	950000000	5161005	1440000000	24600000	643000000	542000000	191000000	60800000	61900000	1260000000	1260000000	60900000	644000000	78200000	41100000	490000000	81700000	605000000	0	472000000	0	0	0	84000000	0
SEQF1013.1_01792	344	SEQF1013.1_01792 Fructose-bisphosphate aldolase [HMT-666 Corynebacterium matruchotii ATCC 14266]	16	16	421	4320000000	1020000000	982000000	81900000	2640000000	2710000000	29300000	2080000000	0	439000000	3800000000	156000000	14900000	6440000000	0	435000000	39200000	0	0	3040000000	64700000	5430000000	290000000	3110000000	1720000000	687000000	741000000	831000000	4360000000	5500000000	1710000000	1260000000	962000000	2070000000	3320000000	1310000000	3520000000	0	3120000000	0	835000000	0	1110000000	0
SEQF1017.1_00192	692	SEQF1017.1_00192 Anaerobic nitric oxide reductase transcription regulator NorR [HMT-759 Peptostreptococcaceae G-5 Eubacterium saphenum ATCC 49989]	6	6	69	0	0	0	0	319000000	0	0	0	0	0	0	0	0	0	0	0	0	0	0	0	0	0	0	0	0	0	0	0	0	0	0	0	0	0	0	0	0	0	0	58400000	36200000	0	21200000	142000000
SEQF10211.1_02655	1233	SEQF10211.1_02655 Nitrate reductase alpha subunit [HMT-186 Microbacterium flavescens JCM 3877]	4	4	57	1370000000	0	383000000	242000000	15400000	133000000	376000000	0	0	36300000	0	0	0	47800000	0	121000000	0	21800000	0	433000000	0	19900000	0	30100000	0	0	0	0	0	0	0	0	788000000	252000000	0	560000000	0	586000000	0	0	0	0	0	0
SEQF1033.1_01115	533	SEQF1033.1_01115 hypothetical protein [HMT-273 Porphyromonas endodontalis ATCC 35406]	3	3	43	148000000	147000000	187000000	249000000	77100000	0	99600000	71600000	118000000	108000000	142000000	0	0	103000000	0	120000000	101000000	220000000	194000000	170000000	0	0	146000000	144000000	96900000	132000000	94000000	42500000	74300000	30900000	39800000	79600000	0	43300000	51400000	129000000	81300000	0	123000000	103000000	253000000	84200000	188000000	102000000
SEQF1035.1_00660	446	SEQF1035.1_00660 4-aminobutyrate aminotransferase [HMT-823 Mycobacterium leprae TN]	5	5	90	390000000	93100000	177000000	39200000	220000000	41500000	55800000	55000000	0	0	270000000	136000000	209000000	104000000	0	143000000	0	0	95500000	130000000	133000000	0	100000000	46200000	437000000	93100000	0	219000000	11700000	277000000	52300000	38900000	321000000	179000000	7058864	56400000	0	327000000	55300000	393000000	107000000	227000000	114000000	128000000
SEQF1075.1_00225	460	SEQF1075.1_00225 Tyrosine phenol-lyase [HMT-202 Fusobacterium nucleatum subsp. polymorphum ATCC 10953]	19	19	447	1640000000	1600000000	150000000	5280000000	5670000000	826000000	490000000	77200000	0	7560000000	1270000000	0	2440000000	1840000000	0	454000000	8.07681e+06	187000000	0	18500000	411000000	12000000000	3400000000	12700000000	2520000000	36500000	3510000000	0	385000000	328000000	514000000	907000000	33400000	933000000	21900000000	0	8480000000	0	347000000	518000000	411000000	0	7970000000	0
SEQF1287.1_00119	337	SEQF1287.1_00119 Glyceraldehyde-3-phosphate dehydrogenase [HMT-563 Leptotrichia buccalis DSM 1135]	22	22	481	3900000000	354000000	340000000	1390000000	6350000000	2010000000	2220000000	209000000	0	7820000000	41700000000	0	3160000000	13100000000	0	1990000000	235000000	1140000000	392000000	1430000000	817000000	6310000000	312000000	28900000000	20700000000	0	1760000000	45800000	6230000000	7320000000	365000000	4210000000	686000000	3560000000	43000000000	613000000	17600000000	0	936000000	0	1280000000	0	7570000000	0
SEQF1452.2_01659	1222	SEQF1452.2_01659 Cobalt-zinc-cadmium resistance protein CzcA [HMT-299 Prevotella nanceiensis F0039]	6	6	64	0	509000000	0	0	0	0	0	0	0	0	0	0	0	0	0	0	0	0	301000000	0	0	0	0	0	0	0	0	0	0	48800000	0	0	26600000	0	0	0	0	0	0	0	0	0	0	0
SEQF1604.1_01074	521	SEQF1604.1_01074 Bifunctional purine biosynthesis protein PurH [HMT-633 Cardiobacterium hominis ATCC 15826]	3	4	63	0	0	0	27700000	120000000	4.88751e+06	0	0	17100000	36400000	0	0	0	0	0	15900000	28600000	124000000	0	21500000	0	0	0	94500000	0	0	0	0	0	0	0	0	0	0	96400000	0	0	0	0	0	0	0	0	0
SEQF1611.1_01273	456	SEQF1611.1_01273 Trk system potassium uptake protein TrkA [HMT-357 Pyramidobacter piscolens W5455]	4	4	48	183000000	2.23809e+06	0	0	232000000	29000000	175000000	94800000	145000000	162000000	399000000	65900000	710000000	276000000	224000000	211000000	100000000	0	259000000	290000000	0	0	0	0	1630000000	168000000	74700000	290000000	86700000	340000000	275000000	170000000	945000000	327000000	125000000	146000000	160000000	647000000	191000000	158000000	351000000	217000000	232000000	0
SEQF1668.1_00890	335	SEQF1668.1_00890 Glyceraldehyde-3-phosphate dehydrogenase 2 [HMT-849 Actinomyces johnsonii F0330]	14	20	471	5250000000	397000000	792000000	518000000	2540000000	973000000	0	665000000	242000000	1550000000	761000000	205000000	0	897000000	0	121000000	0	435000000	1960000000	3280000000	384000000	0	165000000	3120000000	2190000000	902000000	4180000000	0	407000000	433000000	820000000	2650000000	300000000	873000000	3670000000	1040000000	2020000000	0	117000000	337000000	0	0	227000000	0
SEQF1668.1_01264	114	SEQF1668.1_01264 50S ribosomal protein L24 [HMT-849 Actinomyces johnsonii F0330]	3	3	47	237000000	29600000	84000000	0	87700000	0	26600000	13200000	13500000	134000000	35800000	15700000	0	21200000	19100000	0	14900000	25400000	40500000	196000000	21300000	12700000	12200000	329000000	78400000	28700000	83700000	0	55000000	0	42700000	66200000	42100000	73200000	0	87600000	41600000	9296563	11400000	43300000	23400000	13900000	43000000	20100000
SEQF1697.1_00569	515	SEQF1697.1_00569 Bifunctional NAD(P)H-hydrate repair enzyme Nnr [HMT-124 Selenomonas artemidis F0399]	3	3	42	0	0	0	0	0	0	0	0	0	9745741	7.42823e+06	0	0	0	0	0	0	0	0	0	0	0	0	0	0	0	0	0	0	0	0	0	0	0	0	0	0	0	0	0	0	0	0	0
SEQF1843.1_01445	336	SEQF1843.1_01445 Glyceraldehyde-3-phosphate dehydrogenase [HMT-755 Streptococcus salivarius SK126]	14	17	280	3690000000	294000000	1390000000	986000000	1590000000	671000000	161000000	131000000	209000000	3740000000	1570000000	422000000	489000000	866000000	0	142000000	83200000	3110000000	1370000000	2000000000	0	3020000000	820000000	4780000000	470000000	197000000	2240000000	7113379	105000000	0	76600000	805000000	0	0	11100000000	262000000	1420000000	0	0	0	922000000	0	1910000000	0
SEQF1846.1_00904	398	SEQF1846.1_00904 Phosphoglycerate kinase [HMT-594 Streptococcus downei F0415]	10	11	85	114000000	7.15581e+06	150000000	109000000	213000000	35900000	11100000	0	12300000	258000000	356000000	0	50400000	201000000	0	0	6244466	244000000	34700000	147000000	0	200000000	82300000	630000000	263000000	0	138000000	5941239	105000000	40600000	0	84100000	30700000	34200000	1670000000	10300000	191000000	0	12300000	0	15900000	0	89400000	0
SEQF1861.1_00205	365	SEQF1861.1_00205 L-2-hydroxyisocaproate dehydrogenase [HMT-424 Lentilactobacillus kisonensis F0435]	3	3	63	0	0	0	0	0	0	0	0	0	30700000	0	0	0	0	0	0	0	0	0	89600000	0	0	0	0	0	0	0	0	0	0	0	0	0	0	0	0	0	0	0	0	0	0	0	0
SEQF1907.1_01490	445	SEQF1907.1_01490 NAD-specific glutamate dehydrogenase [HMT-279 Porphyromonas pasteri F0450]	22	24	349	1100000000	115000000	250000000	2920000000	3460000000	707000000	33000000	12000000	12400000	7210000000	762000000	0	55400000	1020000000	0	838000000	489000000	1880000000	19500000	87900000	38900000	15000000000	594000000	6440000000	1410000000	0	556000000	0	737000000	57400000	348000000	529000000	19300000	108000000	12400000000	0	5110000000	0	410000000	157000000	120000000	0	5200000000	0
SEQF2457.1_00005	1042	SEQF2457.1_00005 hypothetical protein [HMT-619 Porphyromonas gingivalis F0185]	7	7	94	0	0	0	0	0	0	0	0	0	9255391	0	0	0	0	0	0	0	0	0	0	0	0	0	0	0	0	0	0	11300000	0	0	0	0	0	363000000	0	0	0	0	0	0	0	0	0
SEQF2487.1_05081	1094	SEQF2487.1_05081 Multidrug resistance protein MdtC [HMT-597 Bradyrhizobium elkanii USDA 76]	4	4	80	3120000000	0	0	0	1180000000	69600000	0	0	0	1990000000	4080000000	1380000000	4970000000	1670000000	859000000	0	467000000	869000000	0	1770000000	0	611000000	59000000	0	275000000	2210000000	398000000	4730000000	854000000	5550000000	0	1290000000	7060000000	5560000000	0	2010000000	1390000000	10000000000	2260000000	2470000000	3230000000	4170000000	2250000000	623000000
SEQF2573.1_01312	1164	SEQF2573.1_01312 PPi-type phosphoenolpyruvate carboxykinase [HMT-888 Actinomyces dentalis DSM 19115]	8	8	50	34000000	11400000	14800000	13500000	9768375	22900000	8410625	2882612	0	19400000	17400000	29600000	6523386	32500000	9120311	0	0	13400000	5.2107e+06	16100000	0	10300000	0	234000000	46000000	11000000	31800000	0	29600000	0	3.32431e+06	9726814	44200000	38000000	30300000	43600000	33600000	0	4425772	0	13400000	0	49400000	0
SEQF2573.1_02467	445	SEQF2573.1_02467 NADP-specific glutamate dehydrogenase [HMT-888 Actinomyces dentalis DSM 19115]	13	17	193	75700000	121000000	14800000	11900000	68500000	0	47300000	14700000	4.05251e+06	242000000	113000000	11700000	42400000	222000000	0	17600000	2.36416e+06	0	0	41600000	50800000	48900000	0	6470000000	0	10700000	13100000	11800000	115000000	63400000	29100000	20000000	28400000	204000000	101000000	158000000	576000000	25300000	23100000	30600000	0	0	182000000	0
SEQF2714.1_01128	240	SEQF2714.1_01128 1-acyl-sn-glycerol-3-phosphate acyltransferase [HMT-740 Pseudomonas oleovorans AD6]	4	4	78	0	0	0	0	0	0	0	0	0	0	0	138000000	0	0	0	0	0	0	0	0	0	0	0	0	0	0	0	0	650000000	397000000	9287012	0	0	0	0	0	0	0	0	0	0	0	0	0
SEQF2855.1_00567	501	SEQF2855.1_00567 UDP-N-acetylmuramoyl-L-alanyl-D-glutamate--2,6-diaminopimelate ligase [HMT-736 Dialister pneumosintes F0677]	3	3	105	0	0	0	0	0	0	0	0	0	0	2929551	0	0	674332	0	0	0	0	0	0	0	0	0	0	31000000	0	0	0	0	0	67700000	0	15900000	0	0	0	0	0	0	0	0	0	93700000	0
SEQF2897.1_01724	396	SEQF2897.1_01724 Elongation factor Tu [HMT-087 Micrococcus luteus NCTC 2665]	6	14	403	993000000	128000000	400000000	110000000	343000000	653000000	183000000	323000000	360000000	743000000	480000000	62100000	0	517000000	16500000	78400000	17400000	653000000	186000000	1420000000	101000000	198000000	65200000	1620000000	1390000000	99000000	837000000	0	380000000	314000000	285000000	457000000	0	668000000	891000000	953000000	471000000	0	58900000	0	279000000	0	220000000	0
SEQF2922.1_00379	2014	SEQF2922.1_00379 hypothetical protein [HMT-885 Prevotella scopos W2052]	5	5	60	983000000	1630000000	810000000	0	480000000	397000000	667000000	813000000	508000000	995000000	306000000	1080000000	1310000000	691000000	231000000	629000000	0	1870000000	1930000000	1530000000	12500000	1620000000	1440000000	1250000000	432000000	1490000000	223000000	231000000	0	129000000	0	0	244000000	0	203000000	0	851000000	169000000	492000000	84800000	1730000000	0	861000000	228000000
SEQF3152.1_00601	3134	SEQF3152.1_00601 hypothetical protein [HMT-689 Fusobacterium naviforme ATCC 25832]	15	15	68	0	0	0	0	0	0	0	0	0	0	0	0	0	0	0	0	0	0	0	0	0	0	0	0	0	0	0	0	165000000	0	0	0	0	0	322000000	0	0	0	0	0	0	0	20000000	0
SEQF3155.1_00323	603	SEQF3155.1_00323 Glutathione-regulated potassium-efflux system protein KefC [HMT-024 Schlegelella thermodepolymerans DSM 15344]	3	3	69	0	0	0	0	0	0	0	0	0	0	0	0	0	0	0	0	0	0	0	0	0	0	0	0	0	0	0	0	0	1040000000	0	0	1020000000	0	0	0	0	0	0	0	0	0	0	0
SEQF3565.1_01679	998	SEQF3565.1_01679 Chromosome partition protein Smc [HMT-677 Streptococcus mitis SK608]	10	10	50	0	0	0	0	0	0	0	0	0	0	0	0	0	0	0	0	0	0	0	0	0	0	0	0	0	0	0	0	0	0	0	0	0	30000000	0	0	0	0	0	0	0	0	0	0
SEQF3732.1_00609	468	SEQF3732.1_00609 Glutamyl-tRNA(Gln) amidotransferase subunit A [HMT-346 TM7 phylum sp. oral taxon 346 TM7_HOT_346-SAG2]	3	3	95	0	0	53700000	0	71500000	75500000	223000000	0	0	0	143000000	3.65246e+06	59000000	65100000	0	45400000	0	0	0	0	0	0	38700000	0	77600000	29900000	7.927e+06	33400000	0	0	52100000	0	50600000	82200000	44200000	0	52200000	21700000	129000000	7410553	0	0	25700000	56500000
SEQF3741.1_01181	751	SEQF3741.1_01181 hypothetical protein [HMT-029 Treponema vincentii OMZ 806]	7	7	63	563000000	1410000000	0	53000000	219000000	0	29100000	0	35600000	0	63600000	438000000	0	225000000	203000000	465000000	0	209000000	334000000	244000000	0	34900000	290000000	60300000	977000000	419000000	57400000	227000000	40000000	623000000	93200000	0	0	0	0	56000000	102000000	265000000	0	92800000	93100000	0	0	0
SEQF5736.1_01955	156	SEQF5736.1_01955 30S ribosomal protein S7 [HMT-758 Streptococcus sanguinis NCTC 7863]	8	8	113	337000000	0	456000000	186000000	158000000	168000000	14500000	8.26267e+06	7.96627e+06	561000000	0	97400000	0	0	29800000	185000000	44600000	796000000	25400000	328000000	91200000	343000000	197000000	754000000	675000000	16000000	263000000	157000000	384000000	0	187000000	169000000	234000000	283000000	1650000000	514000000	107000000	301000000	616000000	0	643000000	0	263000000	0
SEQF5862.1_00228	1262	SEQF5862.1_00228 hypothetical protein [HMT-023 Delftia acidovorans B21-011]	4	4	275	0	0	0	416168	0	0	0	0	0	1.79318e+06	0	0	0	0	686817	0	0	0	0	0	0	0	0	0	608058	316348	0	0	967224	0	0	0	492097	0	1.38223e+06	0	0	382132	238024	0	0	0	0	488343
SEQF5869.1_02513	4989	SEQF5869.1_02513 hypothetical protein [HMT-023 Delftia acidovorans conventional rainbow trout larvae]	15	16	65	0	0	0	0	0	0	0	35800000	0	22600000	0	0	0	0	0	0	0	0	0	0	0	34000000	0	0	0	0	0	0	0	0	0	0	0	0	0	0	0	0	0	0	0	0	0	0
SEQF6703.1_00907	521	SEQF6703.1_00907 hypothetical protein [HMT-111 Parvimonas micra KCOM 1037]	3	3	102	0	0	0	0	0	0	0	0	0	0	287000000	0	0	204000000	0	0	0	0	0	0	40100000	0	0	0	0	0	0	34200000	0	0	0	0	0	0	0	0	0	357000000	0	0	0	0	0	0
SEQF8074.1_01691	797	SEQF8074.1_01691 hypothetical protein [HMT-718 Haemophilus parainfluenzae M1C137_2]	4	4	192	0	0	0	0	88200000	0	0	0	0	0	0	0	0	0	0	0	0	0	0	20200000	0	36500000	0	0	0	0	0	0	0	0	0	0	0	0	0	10600000	0	0	0	0	0	0	0	0
SEQF8148.1_00420	467	SEQF8148.1_00420 Cystathionine beta-lyase PatB [HMT-893 Actinomyces oris S24V]	4	4	115	0	0	9944361	1.80346e+06	0	0	0	0	1581874	0	0	0	0	0	0	0	0	0	0	0	0	0	0	0	0	0	601940	0	0	0	253000000	0	0	0	0	1.21908e+06	0	0	0	32100000	0	0	0	105000000
SEQF1014.1_01315	1235	SEQF1014.1_01315 Multifunctional 2-oxoglutarate metabolism enzyme [HMT-530 Cutibacterium acnes SK137]	8	8	70	0	0	0	0	0	0	0	0	0	14200000	6.48351e+06	0	0	17100000	0	16100000	22700000	0	0	0	0	0	0	0	0	0	0	25900000	0	24500000	0	0	17500000	39100000	0	0	0	15500000	23900000	0	0	0	0	0
SEQF1287.1_02036	436	SEQF1287.1_02036 Enolase [HMT-563 Leptotrichia buccalis DSM 1135]	21	22	417	2970000000	256000000	0	1350000000	1880000000	923000000	168000000	0	82600000	2980000000	9890000000	0	604000000	3800000000	0	2090000000	15900000	10000000	0	57700000	0	2670000000	291000000	10200000000	5630000000	7.10959e+06	2970000000	8742971	1780000000	256000000	207000000	2010000000	147000000	265000000	18300000000	12100000	7140000000	0	54700000	13600000	296000000	0	2230000000	0
SEQF1451.1_00877	395	SEQF1451.1_00877 Elongation factor Tu [HMT-274 Bacteroidales G-2 bacterium HMT 274 F0058]	9	20	395	1020000000	576000000	446000000	2260000000	4540000000	1930000000	0	49000000	1140000000	6280000000	507000000	0	715000000	1020000000	353000000	1640000000	3560000000	13500000000	0	1640000000	56900000	3160000000	1200000000	4060000000	1080000000	139000000	1370000000	0	0	173000000	655000000	1650000000	302000000	854000000	9540000000	0	1950000000	0	0	513000000	883000000	0	939000000	178000000
SEQF1575.1_00560	271	SEQF1575.1_00560 hypothetical protein [HMT-748 Campylobacter rectus RM3267]	3	3	47	219000000	354000000	172000000	492000000	299000000	456000000	630000000	319000000	380000000	380000000	0	109000000	0	208000000	191000000	0	261000000	158000000	307000000	291000000	120000000	294000000	399000000	209000000	0	153000000	68200000	0	110000000	0	0	136000000	0	0	0	244000000	160000000	0	190000000	100000000	145000000	180000000	138000000	175000000
SEQF1668.1_01648	333	SEQF1668.1_01648 L-lactate dehydrogenase 2 [HMT-849 Actinomyces johnsonii F0330]	7	7	137	1120000000	0	7427306	0	143000000	7918276	65500000	46500000	18200000	451000000	121000000	0	27800000	949000000	0	16600000	0	35200000	92900000	1160000000	26600000	0	0	2550000000	1070000000	0	578000000	0	295000000	0	74400000	360000000	16000000	978000000	640000000	252000000	895000000	0	19400000	0	0	0	349000000	0
SEQF1934.1_01259	572	SEQF1934.1_01259 hypothetical protein [HMT-553 Prevotella baroniae F0067]	3	3	60	0	156000000	111000000	123000000	203000000	201000000	128000000	115000000	76600000	101000000	234000000	172000000	0	0	190000000	0	97500000	0	0	0	198000000	49900000	93000000	0	0	27400000	0	235000000	97700000	121000000	325000000	0	0	175000000	0	0	0	244000000	139000000	69200000	158000000	0	146000000	56000000
SEQF2045.1_01828	474	SEQF2045.1_01828 hypothetical protein [HMT-862 Bifidobacterium longum subsp. longum JDM301]	4	4	71	0	0	10800000	11900000	30400000	26200000	61500000	0	13900000	9220189	37600000	16700000	17800000	22100000	19400000	22800000	0	0	0	62400000	19700000	7563481	11000000	0	69200000	26000000	0	33400000	7.78253e+06	0	19800000	15700000	17600000	45700000	16200000	61700000	32900000	33000000	23800000	33400000	115000000	2.41538e+06	5.79477e+06	20500000
SEQF2677.1_00745	309	SEQF2677.1_00745 hypothetical protein [HMT-600 Prevotella enoeca JCM 12259]	4	4	61	0	0	37400000	85200000	89200000	48500000	53600000	48100000	62500000	20900000	32500000	0	0	22700000	114000000	0	0	49200000	11900000	0	102000000	73300000	72500000	0	0	36200000	0	19200000	0	0	35400000	15100000	0	0	8485330	22100000	24900000	0	35000000	79900000	50400000	0	66600000	22700000
SEQF2717.1_02802	350	SEQF2717.1_02802 Ribose operon repressor [HMT-994 Caldilinea aerophila DSM 14535]	4	4	46	19800000	0	28400000	60500000	0	53700000	44900000	37000000	67400000	25900000	46100000	42000000	0	36900000	51400000	38200000	48800000	30300000	33400000	24500000	0	0	34500000	0	9605150	39800000	3.91959e+06	12400000	17000000	0	15000000	0	21400000	13800000	0	24300000	58200000	0	23100000	26600000	28800000	35900000	53700000	22100000
SEQF2744.1_00167	385	SEQF2744.1_00167 hypothetical protein [HMT-467 Peptostreptococcaceae G-1 Eubacterium sulci ATCC 35585]	3	3	75	0	115000000	129000000	53400000	0	0	39400000	20000000	47000000	0	0	0	0	0	444000000	0	9988107	242000000	60100000	420000000	82400000	97700000	189000000	17500000	0	0	0	12600000	151000000	0	201000000	426000000	0	0	174000000	55200000	107000000	20700000	57200000	661000000	148000000	0	921000000	78500000
SEQF2745.1_01344	327	SEQF2745.1_01344 hypothetical protein [HMT-414 Actinomyces sp. HMT 414 F0588]	3	3	38	843000000	147000000	672000000	0	434000000	161000000	388000000	231000000	0	158000000	1300000000	395000000	1250000000	483000000	368000000	518000000	130000000	0	205000000	481000000	0	0	294000000	0	944000000	235000000	0	0	143000000	616000000	324000000	99600000	1350000000	407000000	0	301000000	212000000	1230000000	139000000	694000000	611000000	1230000000	647000000	293000000
SEQF2771.1_02559	3283	SEQF2771.1_02559 hypothetical protein [HMT-743 Treponema putidum OMZ 758]	10	10	51	2040000000	0	0	0	0	0	0	0	0	0	0	0	8620000000	1730000000	0	0	630000000	0	0	0	0	0	0	0	0	0	0	0	0	0	0	0	0	0	0	0	0	0	0	0	0	0	0	0
SEQF2871.2_01011	396	SEQF2871.2_01011 Elongation factor Tu [HMT-197 Kocuria rhizophila FDAARGOS_302]	6	12	274	104000000	66200000	64800000	85200000	167000000	312000000	95100000	83800000	84300000	523000000	125000000	0	68000000	86000000	30700000	48800000	38400000	273000000	25700000	247000000	0	226000000	51200000	663000000	240000000	42800000	349000000	0	55500000	5.84844e+06	53600000	187000000	0	101000000	1120000000	45400000	211000000	0	30100000	0	144000000	0	181000000	0
SEQF2875.1_00522	785	SEQF2875.1_00522 Protein YhgF [HMT-282 Acinetobacter junii 65]	5	5	53	0	0	0	49400000	33600000	0	0	0	24200000	21500000	179000000	198000000	0	71500000	38100000	112000000	0	91600000	68800000	75500000	0	0	0	0	695000000	205000000	0	411000000	65000000	700000000	143000000	85500000	898000000	444000000	55900000	149000000	0	0	0	603000000	189000000	233000000	454000000	214000000
SEQF2889.1_03921	673	SEQF2889.1_03921 Chemotaxis protein CheA [HMT-115 Serratia marcescens rsc_14]	3	3	82	0	0	0	0	0	0	0	0	0	0	0	0	0	0	0	87800000	0	0	0	0	0	0	0	99000000	0	0	0	0	0	0	0	0	0	0	0	0	0	0	0	0	0	271000000	0	0
SEQF2920.1_00495	86	SEQF2920.1_00495 Phosphocarrier protein HPr [HMT-498 Leptotrichia sp. HMT 498 F0590]	4	4	136	584000000	193000000	38300000	377000000	782000000	365000000	143000000	49700000	0	963000000	7200000000	0	798000000	2470000000	0	30400000	33100000	14400000	0	397000000	232000000	1240000000	130000000	5100000000	3900000000	9223373	147000000	21400000	535000000	1100000000	28200000	577000000	114000000	287000000	5080000000	62500000	3500000000	0	93400000	0	308000000	0	503000000	0
SEQF3059.1_00252	3973	SEQF3059.1_00252 hypothetical protein [HMT-878 Capnocytophaga sp. HMT 878 F0545]	6	6	77	0	0	0	0	0	0	0	0	0	0	0	132000000	0	0	0	0	0	359000000	0	0	0	0	0	0	0	0	0	0	0	0	0	0	22100000	0	0	0	0	0	0	0	0	0	0	0
SEQF3794.3_02538	1593	SEQF3794.3_02538 hypothetical protein [HMT-612 Pseudomonas fluorescens BBc6R8]	5	5	58	54100000	0	0	0	0	0	0	0	0	79500000	0	0	0	71800000	0	0	15300000	0	0	0	0	0	0	0	17900000	36800000	0	0	0	0	0	39200000	0	9967764	22400000	0	84400000	0	20400000	0	0	0	55000000	0
SEQF3800.1_04855	1119	SEQF3800.1_04855 hypothetical protein [HMT-612 Pseudomonas fluorescens SC1]	3	3	67	13200000000	200000000	199000000	0	0	0	204000000	8807196	0	0	217000000	6130000000	0	30700000	82500000	11700000000	0	0	9600000000	0	0	0	0	0	62300000	0	1300000000	4610000000	0	0	4600000000	0	114000000	0	258000000	0	3120000000	0	0	7220000000	0	0	27700000	0
SEQF5440.1_01849	1545	SEQF5440.1_01849 hypothetical protein [HMT-142 Staphylococcus pettenkoferi FDAARGOS_1071]	9	9	108	0	0	0	0	0	0	0	0	0	0	0	0	0	0	0	0	19300000	0	48200000	0	0	0	0	0	0	0	0	0	0	0	0	0	0	0	0	0	0	0	0	0	0	0	0	0
SEQF6303.1_00968	1665	SEQF6303.1_00968 hypothetical protein [HMT-677 Streptococcus mitis 596553]	9	9	50	0	0	0	0	0	0	15900000	0	0	0	0	0	0	0	0	0	0	0	0	0	0	0	0	0	0	0	0	0	0	0	0	0	0	0	0	0	0	40400000	0	0	0	0	0	0
SEQF7237.1_00652	416	SEQF7237.1_00652 Serine hydroxymethyltransferase [HMT-737 Neisseria polysaccharea ind_11]	11	13	159	0	37600000	0	420000000	337000000	145000000	0	0	240000000	861000000	120000000	0	168000000	138000000	12600000	209000000	654000000	2640000000	0	306000000	0	271000000	55400000	547000000	177000000	0	70900000	0	19000000	0	0	160000000	0	158000000	1680000000	0	70100000	0	30000000	32700000	153000000	0	139000000	0
SEQF7411.1_01496	1494	SEQF7411.1_01496 hypothetical protein [HMT-830 Mobiluncus mulieris DSM 2710]	4	4	72	63800000	46700000	94200000	95200000	0	62900000	93600000	105000000	94400000	178000000	0	0	0	101000000	0	104000000	283000000	163000000	113000000	0	0	141000000	0	0	213000000	95600000	334000000	132000000	58600000	116000000	377000000	0	201000000	218000000	125000000	186000000	323000000	367000000	284000000	432000000	0	0	80900000	254000000
SEQF8131.1_01294	744	SEQF8131.1_01294 1,4-alpha-glucan branching enzyme GlgB [HMT-893 Actinomyces oris MMRCO6-1]	13	15	106	98700000	16100000	26100000	9549868	45200000	62500000	24500000	15200000	21400000	66600000	66000000	9529411	30100000	170000000	0	11600000	0	31400000	41200000	449000000	48600000	53200000	11700000	579000000	426000000	24200000	352000000	0	65900000	40500000	35900000	105000000	0	177000000	137000000	96900000	278000000	12000000	16300000	0	0	0	44700000	0
SEQF9428.1_01097	1904	SEQF9428.1_01097 hypothetical protein [HMT-763 Campylobacter showae B32_SW]	9	9	136	168000000	0	0	0	0	0	0	0	0	0	0	0	0	0	0	0	0	0	0	0	0	0	0	0	0	0	0	0	0	0	0	0	0	0	0	0	0	0	0	0	0	0	0	0
SEQF9812.1_03435	666	SEQF9812.1_03435 hypothetical protein [HMT-037 Stenotrophomonas nitritireducens 2001]	5	5	52	0	0	0	0	0	0	0	0	0	0	0	0	68600000	0	0	0	0	0	0	0	0	0	0	0	0	0	0	0	0	0	0	0	0	0	0	434881	0	0	0	329000000	0	0	867000000	0
SEQF9981.1_00961	1053	SEQF9981.1_00961 Type-1 restriction enzyme R protein [HMT-690 Fusobacterium necrophorum HUN048]	8	8	77	0	0	432000000	501000000	0	0	810000000	544000000	737000000	362000000	1040000000	1490000000	1680000000	88000000	244000000	79600000	0	0	0	281000000	999000000	0	100000000	0	0	501000000	177000000	271000000	70700000	0	842000000	145000000	218000000	532000000	0	265000000	146000000	272000000	0	352000000	634000000	101000000	1090000000	335000000
SEQF1013.1_00930	568	SEQF1013.1_00930 Phosphoenolpyruvate-protein phosphotransferase [HMT-666 Corynebacterium matruchotii ATCC 14266]	16	16	127	545000000	41100000	0	12100000	231000000	789000000	0	47500000	0	0	126000000	0	0	301000000	0	156000000	0	0	12300000	148000000	0	775000000	0	141000000	0	27500000	0	9406074	1050000000	594000000	39600000	98000000	0	93900000	201000000	0	196000000	0	282000000	10200000	6.49013e+06	5006876	130000000	6.23609e+06
SEQF10199.1_01571	244	SEQF10199.1_01571 hypothetical protein [HMT-854 Ralstonia pickettii CW2]	3	3	53	0	0	0	0	0	15100000	0	0	0	0	0	0	0	0	0	7.40181e+06	0	0	0	0	0	0	0	0	0	50600000	0	0	0	0	0	0	210000000	0	0	0	0	0	0	0	0	0	0	241000000
SEQF1050.1_00805	879	SEQF1050.1_00805 Pyruvate, phosphate dikinase [HMT-825 Listeria monocytogenes 1/2a F6854]	5	5	58	0	130000000	0	173000000	34100000	0	0	263000000	341000000	255000000	437000000	218000000	0	0	606000000	572000000	817000000	436000000	138000000	0	0	232000000	0	0	175000000	669000000	1450000000	633000000	1300000000	666000000	746000000	1170000000	561000000	118000000	597000000	991000000	61300000	795000000	957000000	266000000	0	129000000	1110000000	600000000
SEQF1059.1_01315	122	SEQF1059.1_01315 50S ribosomal protein L7/L12 [HMT-734 Streptococcus pneumoniae G54]	6	8	121	212000000	212000000	275000000	547000000	504000000	203000000	63000000	0	277000000	1610000000	14700000	0	68000000	17600000	13300000	91000000	501000000	1720000000	152000000	533000000	13700000	3810000000	583000000	2230000000	7558491	0	258000000	0	0	23700000	88700000	706000000	13400000	0	2160000000	0	44900000	6.98525e+06	0	0	230000000	0	503000000	0
SEQF1073.1_00681	577	SEQF1073.1_00681 Phosphoenolpyruvate-protein phosphotransferase [HMT-529 Lactobacillus acidophilus NCFM]	6	7	65	30000000	0	0	29600000	26700000	0	0	0	0	33200000	93800000	0	0	33600000	0	0	0	0	0	0	0	0	0	184000000	31500000	0	0	0	4.81347e+06	153000000	0	0	0	0	29400000	0	55900000	0	0	0	0	0	0	0
SEQF1100.1_02094	334	SEQF1100.1_02094 Glyceraldehyde-3-phosphate dehydrogenase [HMT-669 Neisseria meningitidis 053442]	12	13	155	102000000	67000000	0	1580000000	1410000000	186000000	0	0	46900000	3000000000	2640000000	0	776000000	477000000	9088155	140000000	1660000000	1090000000	536000000	260000000	195000000	785000000	1010000000	2790000000	980000000	0	317000000	0	87200000	137000000	91500000	190000000	9397021	642000000	5120000000	0	451000000	0	68700000	155000000	136000000	0	970000000	0
SEQF1170.1_03402	521	SEQF1170.1_03402 Beta-hexosaminidase [HMT-045 Alkalihalobacillus clausii KSM-K16]	6	6	58	131000000	200000000	623000000	79400000	238000000	12200000	148000000	77700000	147000000	0	0	34700000	0	53300000	0	92100000	60300000	144000000	167000000	109000000	30100000	252000000	297000000	73800000	67400000	213000000	360000000	127000000	0	0	31000000	155000000	0	0	0	0	0	0	0	131000000	0	76200000	120000000	116000000
SEQF1302.1_03453	430	SEQF1302.1_03453 hypothetical protein [HMT-612 Pseudomonas fluorescens SBW25]	3	3	39	0	0	72100000	92100000	0	0	43800000	43300000	40800000	0	0	0	54200000	92000000	0	49400000	0	144000000	76800000	0	0	0	0	0	0	120000000	0	0	0	0	0	68300000	60100000	0	0	0	0	0	0	0	0	0	0	0
SEQF1457.1_05150	3199	SEQF1457.1_05150 hypothetical protein [HMT-544 Brucella anthropi ATCC 49188]	4	4	48	0	0	12900000	29100000	0	15900000	12700000	10300000	11700000	6446093	9343415	32100000	0	0	1.79996e+06	0	0	11000000	0	0	52100000	17500000	0	59500000	7.5464e+06	0	0	7088117	3432755	0	6.78871e+06	0	7876942	9996800	0	0	29200000	0	8442793	29500000	36300000	15400000	0	9003424
SEQF1596.2_00117	984	SEQF1596.2_00117 Translation initiation factor IF-2 [HMT-165 Catonella morbi ATCC 51271]	7	8	83	68400000	0	12900000	48400000	71400000	24400000	0	0	0	53800000	3300000000	0	14500000	8465055	0	0	0	59100000	0	39100000	0	241000000	23600000	65800000	41500000	0	59400000	0	0	0	9981410	53100000	0	6718723	151000000	0	79400000	0	0	0	0	0	38300000	0
SEQF1796.1_01091	1262	SEQF1796.1_01091 DNA-directed RNA polymerase subunit beta [HMT-785 Porphyromonas uenonis 60-3]	10	10	68	29100000	37300000	24900000	61200000	120000000	46400000	0	24200000	26200000	209000000	129000000	0	70500000	40900000	0	10000000	0	93300000	41500000	33100000	38100000	143000000	47800000	220000000	0	0	42400000	0	0	0	0	65900000	0	0	311000000	0	212000000	0	0	0	0	0	174000000	0
SEQF1798.1_01753	451	SEQF1798.1_01753 Putative zinc metalloprotease [HMT-560 Prevotella buccae D17]	3	3	69	0	144000000	203000000	524000000	172000000	0	619000000	238000000	268000000	132000000	496000000	0	0	163000000	825000000	0	179000000	0	0	303000000	285000000	274000000	418000000	707000000	0	0	373000000	0	190000000	395000000	267000000	136000000	143000000	0	33500000	136000000	287000000	113000000	100000000	277000000	288000000	0	525000000	142000000
SEQF1855.2_00505	200	SEQF1855.2_00505 Ribosomal RNA small subunit methyltransferase G [HMT-375 Peptoniphilus sp. HMT 375 F0436]	3	3	48	179000000	0	117000000	185000000	395000000	329000000	322000000	173000000	97400000	0	196000000	150000000	0	268000000	131000000	108000000	28400000	253000000	0	0	113000000	283000000	176000000	0	0	0	0	107000000	84700000	0	83100000	211000000	0	321000000	176000000	263000000	513000000	369000000	199000000	159000000	263000000	116000000	305000000	106000000
SEQF2035.2_03132	554	SEQF2035.2_03132 Periplasmic dipeptide transport protein [HMT-485 Agrobacterium tumefaciens F2]	6	6	53	336000000	353000000	0	0	0	414000000	221000000	0	29100000	87900000	323000000	0	0	0	0	357000000	398000000	62700000	0	559000000	290000000	0	24900000	423000000	425000000	0	0	391000000	478000000	0	0	331000000	0	0	0	368000000	0	0	776000000	0	0	302000000	452000000	211000000
SEQF2407.1_00081	678	SEQF2407.1_00081 Ribonuclease J [HMT-832 Corynebacterium otitidis ATCC 51513]	4	4	64	0	0	0	0	0	0	0	0	0	187000000	0	0	0	0	0	87600000	37300000	89400000	0	0	0	0	0	172000000	0	139000000	146000000	127000000	0	0	0	0	0	0	0	6804660	119000000	0	0	0	0	0	0	0
SEQF2573.1_01361	200	SEQF2573.1_01361 Cell wall synthesis protein Wag31 [HMT-888 Actinomyces dentalis DSM 19115]	6	7	67	494000000	51200000	160000000	83500000	253000000	219000000	100000000	149000000	52300000	282000000	86700000	48700000	66700000	142000000	8832239	0	0	70500000	42600000	289000000	85100000	98400000	26800000	1000000000	134000000	19800000	0	0	11800000	0	14200000	171000000	7493969	39000000	25500000	27800000	10800000	26200000	10500000	0	0	0	0	0
SEQF2573.1_01518	411	SEQF2573.1_01518 Alpha-maltose-1-phosphate synthase [HMT-888 Actinomyces dentalis DSM 19115]	10	11	73	149000000	18300000	11200000	0	23300000	2786372	38200000	21000000	3.83462e+06	19600000	27200000	5155639	56900000	208000000	0	17100000	0	0	6.29833e+06	30800000	112000000	18900000	0	2160000000	139000000	5439341	22300000	0	82100000	69400000	66800000	0	45800000	559000000	122000000	35000000	640000000	0	18000000	30400000	13100000	0	131000000	0
SEQF2751.2_01083	341	SEQF2751.2_01083 Glyceraldehyde-3-phosphate dehydrogenase [HMT-807 Olsenella sp. HMT 807 F0089]	16	17	141	213000000	108000000	189000000	1950000000	2130000000	292000000	171000000	0	0	1880000000	1310000000	0	209000000	3550000000	0	127000000	150000000	451000000	142000000	373000000	167000000	482000000	229000000	6090000000	935000000	54800000	284000000	0	303000000	429000000	289000000	453000000	0	433000000	2790000000	236000000	3500000000	0	97500000	0	137000000	0	1080000000	0
SEQF2867.2_00031	801	SEQF2867.2_00031 putative protein [HMT-104 Paracoccus yeei FDAARGOS_252]	3	3	110	0	0	0	0	0	0	0	0	0	0	0	0	0	0	0	0	0	0	0	28700000	0	11200000	51700000	0	0	0	0	0	15700000	0	0	0	0	0	0	0	0	0	0	119000000	0	0	0	0
SEQF3677.1_00765	999	SEQF3677.1_00765 hypothetical protein [HMT-998 Victivallales G-1 bacterium HMT 998 CCUG 44730]	4	4	50	274000000	0	0	1.9643e+06	0	5.89601e+06	0	4.2301e+06	0	2.80576e+06	28800000	8515308	0	0	0	11100000	0	0	0	0	88500000	0	0	0	43800000	0	0	0	0	72600000	217000000	2.12791e+06	3.87622e+06	0	0	195000000	0	11600000	0	10100000	0	0	115000000	0
SEQF3741.1_01344	557	SEQF3741.1_01344 Pyrophosphate--fructose 6-phosphate 1-phosphotransferase [HMT-029 Treponema vincentii OMZ 806]	5	5	57	0	0	0	0	0	0	0	0	0	594000000	115000000	0	0	0	0	0	0	0	0	0	0	0	0	303000000	0	0	0	0	61500000	0	0	55600000	0	0	269000000	24900000	310000000	0	0	0	0	0	442000000	0
SEQF4363.1_02068	1004	SEQF4363.1_02068 hypothetical protein [HMT-663 Stenotrophomonas maltophilia AA1]	6	6	43	51300000	33900000	69500000	182000000	0	0	0	0	0	0	50100000	75600000	48000000	0	39600000	42800000	0	0	48400000	28000000	68700000	56700000	35400000	70100000	89500000	53200000	108000000	114000000	62000000	180000000	115000000	0	178000000	214000000	0	92900000	0	155000000	118000000	502000000	128000000	18900000	589000000	78800000
SEQF4566.1_00019	1816	SEQF4566.1_00019 Chromosome partition protein Smc [HMT-615 Lactobacillus gasseri UMB0045b]	6	7	59	58200000	0	0	107000000	122000000	116000000	0	0	206000000	60600000	0	98600000	75000000	0	489000000	113000000	9780165	0	0	106000000	142000000	91700000	122000000	174000000	0	0	0	0	0	0	0	0	0	122000000	0	0	0	0	0	0	0	0	0	0
SEQF5325.1_01572	444	SEQF5325.1_01572 Adenosylhomocysteinase [HMT-422 Cloacibacterium normanense IMET F]	3	3	99	0	0	0	0	0	0	0	0	0	0	0	0	0	0	0	0	0	0	0	0	0	0	0	0	5619266	0	0	0	0	0	1.22707e+06	0	0	0	0	0	0	0	0	0	0	0	0	0
SEQF5441.1_01854	1559	SEQF5441.1_01854 hypothetical protein [HMT-142 Staphylococcus pettenkoferi SP165]	6	9	99	0	0	0	0	0	0	0	0	0	0	0	0	302000000	0	0	0	0	0	0	0	0	0	0	0	0	0	0	0	0	0	0	0	0	0	0	0	0	0	0	0	0	32800000	0	0
SEQF5805.2_05091	669	SEQF5805.2_05091 DNA topoisomerase 3 [HMT-574 Escherichia coli UMNK88]	3	3	55	84400000	130000000	70400000	237000000	173000000	283000000	234000000	375000000	205000000	0	475000000	298000000	0	83800000	0	0	120000000	0	330000000	239000000	347000000	114000000	273000000	441000000	332000000	269000000	0	62100000	90400000	169000000	89100000	119000000	0	0	0	137000000	287000000	0	179000000	0	223000000	140000000	0	240000000
SEQF6688.1_02278	1480	SEQF6688.1_02278 hypothetical protein [HMT-291 Prevotella denticola KCOM 1525]	3	3	63	983000000	909000000	1190000000	2000000000	1100000000	1190000000	2460000000	1060000000	1540000000	1260000000	0	0	1380000000	865000000	737000000	0	531000000	1050000000	0	770000000	1860000000	2270000000	1280000000	1510000000	618000000	1100000000	258000000	1820000000	1060000000	0	1300000000	856000000	207000000	217000000	0	1660000000	1010000000	0	1330000000	1620000000	0	0	1630000000	2040000000
SEQF9084.1_03148	455	SEQF9084.1_03148 Phosphomannomutase/phosphoglucomutase [HMT-005 Acinetobacter lwoffii GC2]	3	3	37	0	229000000	245000000	540000000	0	433000000	608000000	187000000	0	0	294000000	665000000	0	104000000	0	0	0	140000000	0	561000000	448000000	127000000	338000000	468000000	46800000	0	42800000	0	58000000	0	113000000	0	115000000	83200000	34500000	2100000000	0	99900000	0	267000000	265000000	168000000	480000000	141000000
SEQF10092.1_01716	187	SEQF10092.1_01716 Alkyl hydroperoxide reductase C [HMT-160 Veillonella dispar NCTC11831]	12	12	274	105000000	1050000000	282000000	1500000000	1140000000	0	90900000	106000000	12300000	3270000000	0	0	724000000	42400000	0	0	53300000	0	1280000000	488000000	11500000	970000000	344000000	5240000000	646000000	99300000	2820000000	0	209000000	94100000	604000000	3090000000	0	215000000	4580000000	285000000	434000000	0	38500000	41300000	932000000	0	168000000	0
SEQF1013.1_00320	465	SEQF1013.1_00320 Fumarate hydratase class II [HMT-666 Corynebacterium matruchotii ATCC 14266]	14	16	181	920000000	160000000	69300000	7791438	229000000	588000000	0	53200000	0	18400000	412000000	4.90725e+06	0	448000000	0	124000000	6511140	3626545	0	695000000	0	1030000000	21800000	157000000	89500000	57300000	75800000	21900000	1120000000	612000000	60000000	160000000	40300000	99000000	233000000	106000000	366000000	0	253000000	0	20400000	0	51900000	0
SEQF1065.1_01680	339	SEQF1065.1_01680 Glyceraldehyde-3-phosphate dehydrogenase A [HMT-643 Prevotella intermedia 17]	19	20	508	220000000	712000000	1120000000	0	2110000000	208000000	291000000	68600000	0	6370000000	5680000000	0	2380000000	3680000000	0	654000000	0	83500000	0	0	735000000	3850000000	511000000	8040000000	4370000000	0	1060000000	65100000	1440000000	200000000	222000000	1080000000	43600000	1990000000	17300000000	0	5040000000	0	1850000000	2290000000	140000000	0	6710000000	0
SEQF1075.1_02091	402	SEQF1075.1_02091 Acetyl-CoA acetyltransferase [HMT-202 Fusobacterium nucleatum subsp. polymorphum ATCC 10953]	19	19	251	32200000	266000000	9592127	526000000	599000000	140000000	9969661	0	0	1060000000	114000000	0	180000000	187000000	0	55400000	0	0	0	19900000	30300000	1540000000	195000000	1690000000	180000000	13800000	336000000	0	306000000	147000000	47100000	271000000	121000000	90000000	3140000000	31200000	2710000000	0	76000000	1140000000	15500000	0	1490000000	0
SEQF1076.1_01857	425	SEQF1076.1_01857 NAD-specific glutamate dehydrogenase [HMT-200 Fusobacterium nucleatum subsp. vincentii ATCC 49256]	20	20	311	1220000000	1310000000	76300000	3490000000	2770000000	851000000	120000000	10200000	0	5470000000	822000000	0	1020000000	1520000000	0	232000000	0	0	0	47900000	180000000	6850000000	1200000000	5150000000	742000000	8849409	5030000000	0	258000000	325000000	1160000000	741000000	166000000	829000000	11100000000	0	5590000000	0	632000000	1290000000	441000000	0	8720000000	0
SEQF1252.1_01267	888	SEQF1252.1_01267 Valine--tRNA ligase [HMT-558 Levilactobacillus brevis ATCC 367]	8	9	43	14000000	12100000	10700000	14800000	9263906	0	0	10300000	0	11300000	16100000	349000000	16000000	12600000	8205504	20600000	0	21900000	16300000	0	11400000	13900000	11000000	14400000	0	20200000	0	13600000	0	0	0	0	95100000	14600000	0	0	24200000	0	0	22700000	35000000	10400000	50700000	24100000
SEQF1287.1_00250	394	SEQF1287.1_00250 Elongation factor Tu [HMT-563 Leptotrichia buccalis DSM 1135]	15	22	532	1390000000	29700000	15700000	1110000000	1490000000	1040000000	221000000	0	0	1490000000	4800000000	0	40000000	1660000000	0	936000000	0	23200000	0	133000000	18100000	1310000000	369000000	5060000000	2250000000	9849503	880000000	0	1020000000	57700000	76200000	1310000000	0	0	6720000000	21300000	2550000000	0	50100000	0	293000000	0	1030000000	0
SEQF1401.1_00326	307	SEQF1401.1_00326 hypothetical protein [HMT-734 Streptococcus pneumoniae SP14-BS69]	8	13	187	166000000	345000000	645000000	823000000	801000000	147000000	0	0	247000000	809000000	380000000	0	0	53900000	0	315000000	255000000	2210000000	0	815000000	0	3730000000	522000000	1600000000	200000000	46800000	297000000	111000000	47700000	113000000	127000000	499000000	0	115000000	1370000000	0	277000000	0	101000000	0	251000000	0	972000000	0
SEQF1477.1_01142	1270	SEQF1477.1_01142 DNA-directed RNA polymerase subunit beta [HMT-317 Prevotella sp. HMT 317 F0108]	24	28	205	0	0	0	0	431000000	140000000	0	3.46224e+06	0	1490000000	427000000	0	16300000	223000000	0	5890462	0	179000000	0	120000000	0	1020000000	0	2120000000	415000000	0	323000000	0	164000000	152000000	0	208000000	0	181000000	2640000000	7.39348e+06	1310000000	15400000	201000000	12200000	0	10900000	1680000000	0
SEQF1593.1_00904	649	SEQF1593.1_00904 Chaperone protein HtpG [HMT-130 Selenomonas noxia ATCC 43541]	4	5	100	0	309000000	0	335000000	0	202000000	245000000	270000000	397000000	280000000	0	0	223000000	325000000	307000000	0	0	280000000	295000000	279000000	203000000	221000000	313000000	285000000	0	336000000	330000000	114000000	319000000	0	119000000	413000000	78600000	225000000	333000000	237000000	279000000	0	101000000	325000000	240000000	0	126000000	397000000
SEQF1667.1_01014	1559	SEQF1667.1_01014 hypothetical protein [HMT-850 Schaalia cardiffensis F0333]	4	4	73	0	0	34400000	0	0	0	0	0	0	0	224000000	0	0	0	0	0	0	0	0	0	71600000	0	266000000	0	225000000	0	219000000	169000000	0	95600000	0	0	0	0	0	0	0	538000000	0	0	0	0	63500000	0
SEQF1703.1_00167	1226	SEQF1703.1_00167 ATP-dependent helicase/nuclease subunit A [HMT-644 Streptococcus intermedius F0413]	5	5	85	0	0	0	0	0	0	0	0	0	0	7.69252e+06	0	0	0	0	0	0	0	0	0	0	0	0	2.37175e+06	0	0	0	0	0	0	0	0	0	0	0	0	0	0	0	0	0	0	0	0
SEQF1728.1_01069	645	SEQF1728.1_01069 hypothetical protein [HMT-788 Anaerococcus tetradius ATCC 35098]	3	3	119	60100000	57300000	23800000	0	11700000	0	0	0	82300000	52400000	0	41900000	0	75300000	0	138000000	34900000	178000000	0	105000000	0	0	233000000	0	304000000	70800000	233000000	0	0	336000000	94800000	37800000	0	89800000	307000000	1240000000	0	247000000	579000000	631000000	0	0	19500000	398000000
SEQF1854.2_01040	426	SEQF1854.2_01040 Glycine reductase complex component B subunits alpha and beta [HMT-108 Oribacterium asaccharolyticum F0425]	3	3	62	0	0	0	0	72000000	0	0	0	0	118000000	0	0	0	0	0	0	0	0	0	0	0	0	0	0	0	0	0	0	0	0	0	0	0	0	110000000	0	0	0	0	0	0	0	0	0
SEQF1855.2_00203	471	SEQF1855.2_00203 V-type sodium ATPase subunit B [HMT-375 Peptoniphilus sp. HMT 375 F0436]	3	3	41	299000000	0	18200000	14600000	11900000	16900000	0	0	11300000	0	10200000	13000000	319000000	10700000	0	9617829	0	0	0	12500000	10400000	12300000	10300000	7.59823e+06	18800000	18500000	19000000	33800000	21100000	11500000	16400000	0	0	17900000	0	13600000	11300000	18100000	10800000	19900000	19100000	0	22000000	0
SEQF1860.1_00450	396	SEQF1860.1_00450 Elongation factor Tu [HMT-540 Cardiobacterium valvarum F0432]	13	20	474	429000000	109000000	75200000	1310000000	650000000	1650000000	360000000	5.14363e+06	730000000	1200000000	22700000	0	9299966	151000000	83300000	98900000	392000000	1620000000	0	410000000	24300000	1140000000	584000000	740000000	142000000	36800000	948000000	0	0	0	345000000	166000000	108000000	0	470000000	3.58368e+06	117000000	9516638	0	0	81300000	0	60800000	0
SEQF1907.1_00730	395	SEQF1907.1_00730 Elongation factor Tu [HMT-279 Porphyromonas pasteri F0450]	12	20	385	312000000	234000000	166000000	1210000000	762000000	407000000	92100000	24600000	0	2500000000	320000000	0	322000000	333000000	0	838000000	0	0	0	110000000	0	5910000000	923000000	2990000000	824000000	0	112000000	0	127000000	0	332000000	171000000	0	104000000	9310000000	0	1480000000	0	155000000	35300000	132000000	0	1110000000	0
SEQF1927.2_02562	525	SEQF1927.2_02562 hypothetical protein [HMT-655 Eubacterium limosum KIST612]	4	4	61	338000000	528000000	727000000	152000000	0	92000000	73000000	0	48000000	24600000	882000000	0	1430000000	0	106000000	206000000	0	217000000	198000000	813000000	189000000	0	4160000000	0	1150000000	431000000	176000000	0	0	243000000	0	31600000	615000000	338000000	44900000	550000000	0	1750000000	165000000	370000000	1210000000	44900000	478000000	166000000
SEQF1967.1_00287	570	SEQF1967.1_00287 30S ribosomal protein S1 [HMT-022 Lautropia mirabilis ATCC 51599]	19	19	89	38000000	7186949	16500000	617000000	1280000000	174000000	6.51188e+06	7544921	16800000	105000000	27900000	6.33666e+06	8.08176e+06	26100000	0	19300000	10300000	1760000000	57200000	43300000	0	124000000	0	44700000	0	14300000	224000000	0	19000000	4730000000	8776790	49400000	0	0	57900000	36700000	51500000	0	12900000	0	0	0	28200000	0
SEQF1986.1_01485	1324	SEQF1986.1_01485 DNA primase [HMT-685 Prevotella multiformis DSM 16608]	5	5	92	0	0	0	308000000	7.62845e+06	0	0	0	302000000	0	0	149000000	0	0	131000000	0	275000000	0	0	0	204000000	332000000	261000000	102000000	0	0	0	0	0	0	0	0	0	0	0	0	0	0	19200000	0	0	0	0	0
SEQF2183.1_01313	348	SEQF2183.1_01313 Oligopeptide transport ATP-binding protein OppD [HMT-717 Variovorax paradoxus EPS]	3	3	41	2010000000	1220000000	2150000000	0	196000000	0	0	291000000	362000000	0	4260000000	0	5830000000	1430000000	500000000	2170000000	376000000	0	1310000000	0	0	286000000	0	0	16300000000	2090000000	0	0	901000000	7290000000	2210000000	856000000	7520000000	4880000000	0	1170000000	2100000000	8970000000	2470000000	0	2470000000	1580000000	2000000000	2330000000
SEQF2196.1_02485	2059	SEQF2196.1_02485 hypothetical protein [HMT-612 Pseudomonas fluorescens WH6]	8	8	56	127000000	0	83800000	6.27148e+06	0	0	41900000	20600000	6.99361e+06	3.02658e+06	122000000	156000000	70600000	21100000	44300000	125000000	0	20800000	0	0	63500000	0	38300000	22700000	101000000	14200000	0	58800000	21600000	23500000	45800000	0	0	0	0	0	48800000	0	0	197000000	138000000	74500000	0	0
SEQF2411.2_02704	406	SEQF2411.2_02704 Isocitrate dehydrogenase [NADP] [HMT-559 Afipia broomeae ATCC 49717]	3	3	37	0	12700000	0	0	0	0	0	0	0	0	0	0	0	0	0	0	0	0	0	0	0	203000000	0	0	0	0	0	0	0	0	0	0	0	0	0	0	263000000	0	0	0	0	0	0	0
SEQF2589.1_00883	1588	SEQF2589.1_00883 hypothetical protein [HMT-576 Streptococcus constellatus C1050]	3	3	48	0	32600000	11400000	0	13300000	0	55800000	47500000	0	0	0	9204159	15800000	0	47400000	0	0	25600000	12000000	0	21300000	25500000	25900000	0	0	0	0	0	0	0	37500000	0	13200000	17500000	0	0	41000000	0	0	97000000	0	0	88300000	48700000
SEQF2720.1_02221	708	SEQF2720.1_02221 hypothetical protein [HMT-983 Melioribacter roseus P3M-2]	3	3	39	0	0	0	0	0	0	0	0	0	0	0	0	0	0	0	0	0	0	0	0	0	0	0	0	0	13800000	0	19700000	0	0	0	0	0	0	0	0	0	0	0	0	0	0	0	0
SEQF2936.1_00430	144	SEQF2936.1_00430 hypothetical protein [HMT-034 Corynebacterium aurimucosum HMSC066C02]	4	4	85	0	0	80500000	0	0	0	0	0	0	0	0	74100000	0	0	0	0	0	0	0	0	0	0	0	0	0	0	0	0	0	376000000	0	0	0	16700000	0	0	0	39700000	0	0	0	0	0	0
SEQF3070.1_00420	203	SEQF3070.1_00420 Guanylate kinase [HMT-929 Peptoniphilaceae G-3 bacterium HMT 929 W2294]	3	3	40	2300000000	707000000	3310000000	825000000	1310000000	0	619000000	959000000	0	0	0	1780000000	0	0	1660000000	3760000000	0	2100000000	1320000000	0	1190000000	0	637000000	216000000	0	3350000000	0	5940000000	0	0	2070000000	0	6040000000	4200000000	1220000000	1390000000	2020000000	6300000000	1280000000	0	2720000000	2590000000	2260000000	808000000
SEQF3172.1_01204	1217	SEQF3172.1_01204 DNA-directed RNA polymerase subunit beta [HMT-340 Brevibacterium paucivorans UMB1301]	12	12	74	0	0	0	107000000	43000000	64900000	0	0	0	61500000	32100000	0	0	7217673	0	0	0	347000000	0	0	0	170000000	0	226000000	0	0	15300000	0	49200000	0	0	5515227	0	0	348000000	0	15600000	0	0	0	0	0	0	0
SEQF3790.2_02222	1454	SEQF3790.2_02222 hypothetical protein [HMT-612 Pseudomonas fluorescens Q8r1-96]	6	6	90	0	0	0	0	0	0	0	0	0	0	0	0	0	0	0	0	0	0	0	0	0	0	0	0	20800000	0	0	0	0	0	34000000	0	276000000	0	0	0	0	0	0	0	0	0	0	0
SEQF3799.1_02694	306	SEQF3799.1_02694 hypothetical protein [HMT-612 Pseudomonas fluorescens ICMP3636]	3	3	76	1600000000	452000000	1490000000	169000000	424000000	0	0	0	211000000	285000000	0	0	155000000	0	379000000	61700000	177000000	389000000	97500000	171000000	145000000	467000000	202000000	714000000	234000000	0	457000000	91600000	0	127000000	0	371000000	1220000000	495000000	255000000	0	0	146000000	86000000	0	0	0	85300000	92800000
SEQF4608.1_01213	782	SEQF4608.1_01213 hypothetical protein [HMT-711 Moraxella osloensis OG2]	3	3	54	0	0	0	0	0	0	0	0	0	0	0	0	0	249000000	0	0	0	0	0	531000000	171000000	0	0	56200000	0	251000000	0	0	0	0	179000000	0	0	0	0	0	0	193000000	0	0	0	0	0	0
SEQF4741.1_01614	533	SEQF4741.1_01614 Energy-dependent translational throttle protein EttA [HMT-590 Brevundimonas diminuta 3F5N]	3	3	58	191000000	196000000	268000000	163000000	0	0	0	0	89600000	0	0	78500000	0	55200000	0	56800000	37800000	275000000	67900000	112000000	0	176000000	91600000	100000000	782000000	147000000	4950000000	1910000000	3660000000	255000000	411000000	73500000	278000000	831000000	832000000	507000000	0	437000000	766000000	1830000000	558000000	0	1080000000	1700000000
SEQF5232.1_00694	643	SEQF5232.1_00694 Low affinity potassium transport system protein kup [HMT-659 Mesorhizobium japonicum R7ANSxCC1192 excon 2]	4	4	57	0	0	0	0	106000000	78600000	0	0	0	0	0	0	241000000	0	0	0	0	0	0	0	76200000	0	0	0	148000000	0	0	0	0	0	0	29300000	0	0	0	0	0	115000000	0	0	44900000	118000000	0	210000000
SEQF6048.1_04736	1002	SEQF6048.1_04736 hypothetical protein [HMT-597 Bradyrhizobium elkanii CCBAU 05737]	5	5	56	38600000	0	40100000	170000000	116000000	112000000	0	0	0	0	72400000	143000000	0	53800000	0	51600000	0	78700000	0	0	57800000	52600000	0	44500000	224000000	0	0	0	99200000	0	48700000	0	77200000	64900000	64000000	131000000	0	97400000	86600000	75700000	142000000	39000000	130000000	152000000
SEQF6191.1_01329	914	SEQF6191.1_01329 hypothetical protein [HMT-731 Klebsiella pneumoniae CAV1042]	4	4	76	179000000	65400000	1010000000	304000000	450000000	0	294000000	305000000	0	0	0	915000000	0	0	0	1700000000	215000000	0	0	0	0	0	0	268000000	2850000000	101000000	0	0	50600000	94800000	1380000000	0	2300000000	470000000	0	0	0	0	0	0	0	0	0	0
SEQF6333.1_03139	1750	SEQF6333.1_03139 hypothetical protein [HMT-048 Paenibacillus typhae I2-R2]	7	7	67	0	0	0	0	0	0	0	0	0	0	0	0	0	0	0	0	0	0	0	0	0	0	0	88100000	0	0	0	0	0	0	0	0	0	0	0	0	0	0	0	0	1250000000	0	0	0
SEQF6679.1_00370	227	SEQF6679.1_00370 hypothetical protein [HMT-681 Rothia mucilaginosa Rothia_mucilaginosa_BgEED27]	4	4	58	35300000	0	27000000	7.46586e+06	13500000	27900000	3.68662e+06	12900000	12000000	27900000	6959491	6.66154e+06	0	0	0	0	5.19195e+06	45700000	0	141000000	0	7390456	4245524	40400000	0	10900000	20100000	0	0	0	0	37500000	0	0	0	0	0	0	0	0	0	0	0	0
SEQF7615.1_00875	878	SEQF7615.1_00875 Chaperone protein ClpB [HMT-368 Dietzia cinnamea NBRC 102147]	3	4	48	85100000	80500000	130000000	90800000	345000000	59700000	92200000	48900000	153000000	177000000	0	45200000	46900000	41000000	82200000	138000000	65500000	122000000	95700000	78000000	36200000	291000000	85200000	346000000	77800000	35600000	0	64400000	97000000	0	0	77900000	0	0	625000000	57900000	196000000	0	94200000	0	0	49400000	0	85500000
SEQF9598.1_00854	3648	SEQF9598.1_00854 hypothetical protein [HMT-622 Streptococcus gordonii DFI.1.43]	13	13	69	0	0	0	0	0	0	0	0	0	0	0	0	0	0	0	137000000	0	383000000	0	77800000	0	0	0	0	0	193000000	0	80700000	0	0	0	0	0	0	63300000	146000000	0	0	0	240000000	0	0	256000000	45200000
SEQF10123.1_01364	422	SEQF10123.1_01364 hypothetical protein [HMT-812 Helicobacter pylori ASHA-003]	6	6	40	77600000	21700000	39300000	0	0	0	0	19200000	11300000	0	109000000	341000000	0	59400000	0	79300000	0	0	19800000	0	65900000	0	65000000	45500000	126000000	59200000	0	0	8.24332e+06	40900000	22100000	0	95100000	32300000	0	31600000	58100000	0	38200000	157000000	123000000	152000000	114000000	21600000
SEQF1013.1_00340	425	SEQF1013.1_00340 Enolase [HMT-666 Corynebacterium matruchotii ATCC 14266]	17	17	267	4250000000	806000000	775000000	37600000	1220000000	3540000000	0	1020000000	0	311000000	2520000000	170000000	0	3440000000	0	579000000	0	0	0	1860000000	0	4010000000	274000000	1710000000	869000000	639000000	967000000	279000000	3280000000	2600000000	1220000000	1220000000	803000000	1090000000	2080000000	703000000	2570000000	0	1870000000	0	716000000	0	1300000000	0
SEQF1013.1_01105	228	SEQF1013.1_01105 hypothetical protein [HMT-666 Corynebacterium matruchotii ATCC 14266]	5	5	54	346000000	31400000	35500000	23800000	131000000	196000000	0	66400000	0	45800000	188000000	0	0	162000000	0	53900000	17000000	20300000	0	224000000	0	355000000	25200000	156000000	98000000	51700000	33000000	30100000	299000000	247000000	64200000	98000000	101000000	58700000	194000000	36800000	232000000	0	37900000	0	36500000	0	50600000	0
SEQF1013.1_02166	249	SEQF1013.1_02166 2,3-bisphosphoglycerate-dependent phosphoglycerate mutase [HMT-666 Corynebacterium matruchotii ATCC 14266]	9	9	155	2150000000	269000000	128000000	228000000	797000000	990000000	0	603000000	0	803000000	2690000000	0	288000000	2270000000	0	298000000	0	0	0	744000000	0	1980000000	194000000	2570000000	1680000000	217000000	371000000	0	1400000000	1760000000	289000000	555000000	358000000	608000000	2940000000	188000000	2820000000	0	522000000	57700000	201000000	0	883000000	0
SEQF1013.1_02284	218	SEQF1013.1_02284 50S ribosomal protein L3 [HMT-666 Corynebacterium matruchotii ATCC 14266]	3	3	84	181000000	41400000	0	4.06673e+06	67800000	210000000	0	29900000	0	3.8195e+06	148000000	0	0	25800000	0	22100000	0	0	0	98900000	0	16900000	0	103000000	27300000	19300000	6705367	3.75724e+06	42900000	50000000	1.98618e+06	11500000	58500000	12800000	19000000	17100000	33300000	0	33800000	0	28600000	0	39800000	0
SEQF1019.1_00404	1728	SEQF1019.1_00404 hypothetical protein [HMT-626 Gemella haemolysans ATCC 10379]	5	5	50	0	46000000	66800000	28000000	0	0	4.87516e+06	0	46700000	95600000	0	0	332000000	0	0	0	0	26400000	0	74400000	87700000	0	96300000	88500000	55600000	55800000	22000000	50700000	69700000	422000000	0	141000000	146000000	232000000	0	322000000	0	0	0	61100000	0	104000000	595000000	74500000
SEQF1092.1_01250	705	SEQF1092.1_01250 hypothetical protein [HMT-684 Mitsuokella multacida DSM 20544]	4	4	47	0	0	0	0	0	24300000	0	25800000	18400000	0	0	0	0	0	0	0	0	0	0	0	0	0	0	0	0	0	0	0	10700000	0	0	0	0	22200000	0	21000000	0	0	0	0	0	0	0	0
SEQF1100.1_00681	637	SEQF1100.1_00681 Threonine--tRNA ligase [HMT-669 Neisseria meningitidis 053442]	11	13	73	0	0	0	51300000	0	0	0	0	0	11600000	0	0	0	0	0	0	10000000	553000000	0	22400000	0	16400000	0	19600000	0	0	0	0	0	0	0	0	0	0	13100000	0	0	0	0	0	0	0	0	0
SEQF1103.1_00066	975	SEQF1103.1_00066 hypothetical protein [HMT-118 Dialister invisus DSM 15470]	3	3	47	0	0	0	0	0	0	0	0	0	0	0	0	0	0	581000000	0	0	0	0	0	0	0	0	0	0	0	0	0	0	0	173000000	0	0	0	0	0	0	0	0	0	0	0	0	0
SEQF1142.1_00327	705	SEQF1142.1_00327 Elongation factor G [HMT-469 Prevotella melaninogenica ATCC 25845]	16	21	217	0	157000000	9770010	0	970000000	25000000	174000000	17500000	0	3770000000	1420000000	0	182000000	234000000	0	32700000	13200000	0	78600000	27200000	131000000	380000000	12200000	2910000000	470000000	0	26400000	0	312000000	233000000	0	448000000	19600000	190000000	2720000000	283000000	2410000000	0	194000000	96600000	13500000	0	1370000000	0
SEQF1178.2_01938	330	SEQF1178.2_01938 C4-dicarboxylate-binding periplasmic protein DctP [HMT-580 Campylobacter curvus 525.92]	6	7	52	0	0	0	0	0	0	0	0	0	0	0	0	0	0	0	0	0	0	0	0	0	787000000	0	0	0	0	0	0	0	0	0	0	0	0	458000000	0	0	0	0	0	0	0	0	0
SEQF1477.1_00242	336	SEQF1477.1_00242 Fructose-bisphosphate aldolase [HMT-317 Prevotella sp. HMT 317 F0108]	18	18	272	21900000	689000000	315000000	0	2210000000	79900000	434000000	108000000	0	5100000000	4700000000	0	603000000	3270000000	0	258000000	0	0	0	108000000	364000000	1260000000	336000000	9940000000	4210000000	0	831000000	0	1840000000	403000000	23800000	622000000	61100000	659000000	13100000000	152000000	6340000000	0	789000000	3820000000	0	0	7590000000	0
SEQF1616.1_01403	462	SEQF1616.1_01403 putative M18 family aminopeptidase 1 [HMT-125 Selenomonas flueggei ATCC 43531]	4	4	37	0	0	0	0	0	697000000	459000000	0	0	53900000	0	0	0	0	0	0	0	0	0	0	0	0	0	0	0	0	0	0	0	0	0	0	0	0	17100000	0	0	0	0	0	0	0	0	0
SEQF1685.1_00785	931	SEQF1685.1_00785 Isoleucine--tRNA ligase [HMT-122 Megasphaera micronuciformis F0359]	7	7	69	323000000	0	0	0	0	0	0	0	0	0	0	0	0	0	0	0	0	0	265000000	0	0	0	0	0	0	0	0	0	0	0	0	0	0	0	0	0	0	0	124000000	0	0	0	0	0
SEQF1907.1_00131	144	SEQF1907.1_00131 50S ribosomal protein L16 [HMT-279 Porphyromonas pasteri F0450]	4	5	54	76500000	129000000	106000000	166000000	841000000	0	97300000	0	142000000	476000000	97100000	0	0	82000000	0	212000000	0	387000000	0	45400000	40300000	1860000000	193000000	805000000	217000000	22800000	128000000	0	43500000	0	65400000	68600000	18700000	63000000	1540000000	0	276000000	0	14400000	0	71500000	0	367000000	0
SEQF2036.2_00342	602	SEQF2036.2_00342 Chaperone protein DnaK [HMT-738 Anaerococcus prevotii ACS-065-V-Col13]	4	6	78	0	0	151000000	0	0	75700000	118000000	136000000	104000000	74600000	0	0	0	0	0	0	207000000	180000000	0	0	0	0	86100000	0	3350000000	283000000	111000000	0	242000000	0	0	323000000	0	0	0	348000000	0	0	211000000	220000000	192000000	0	350000000	0
SEQF2077.1_02040	469	SEQF2077.1_02040 Cell division protein FtsP [HMT-718 Haemophilus parainfluenzae ATCC 33392]	3	3	76	0	0	0	0	0	0	0	0	0	0	0	0	0	0	0	0	0	0	70600000	0	0	0	0	0	0	0	0	0	0	0	0	0	0	0	0	0	0	0	0	0	0	0	684000000	0
SEQF2416.1_01493	287	SEQF2416.1_01493 hypothetical protein [HMT-763 Campylobacter showae CSUNSWCD]	3	3	52	0	82700000	521000000	149000000	129000000	58100000	0	79400000	70900000	0	0	183000000	364000000	118000000	0	188000000	0	87300000	376000000	387000000	0	0	266000000	0	247000000	154000000	56200000	203000000	0	670000000	0	96400000	221000000	0	104000000	182000000	0	214000000	224000000	158000000	0	270000000	0	257000000
SEQF2456.1_01482	644	SEQF2456.1_01482 Bacitracin export permease protein BceB [HMT-876 Clostridiales F-3G-1 bacterium HMT 876 F0540]	3	3	36	135000000	175000000	172000000	195000000	164000000	257000000	226000000	0	171000000	168000000	0	198000000	177000000	156000000	160000000	112000000	134000000	96600000	144000000	107000000	188000000	0	166000000	0	0	189000000	196000000	0	187000000	0	229000000	178000000	0	0	0	197000000	151000000	0	153000000	0	177000000	323000000	0	211000000
SEQF2778.1_01202	1502	SEQF2778.1_01202 hypothetical protein [HMT-844 Sneathia vaginalis SN35]	4	4	150	0	0	0	0	0	0	58100000	0	0	0	66700000	0	0	0	0	0	0	0	0	0	0	0	0	0	0	0	0	0	0	0	0	0	0	0	0	0	0	0	0	0	0	0	0	0
SEQF2789.1_00312	680	SEQF2789.1_00312 ATP-dependent DNA helicase RecG [HMT-694 Peptostreptococcaceae G-6 Eubacterium nodatum ATCC 33099]	3	3	39	100000000	100000000	0	58500000	0	49600000	59800000	117000000	90900000	91700000	71800000	62600000	74200000	57800000	0	96800000	102000000	18400000	43100000	49600000	0	58200000	113000000	62500000	0	98300000	0	0	105000000	0	0	129000000	90500000	0	0	57700000	128000000	85400000	116000000	0	78300000	59900000	0	33700000
SEQF2805.1_01153	414	SEQF2805.1_01153 hypothetical protein [HMT-126 Selenomonas sp. HMT 126 W7667]	17	17	267	0	630000000	0	0	2000000000	52500000	17100000	33400000	0	6740000000	9160000000	0	174000000	1530000000	0	12300000	0	0	0	440000000	206000000	602000000	10100000	7020000000	11500000000	56400000	1010000000	21200000	1150000000	693000000	566000000	653000000	23800000	2640000000	16900000000	919000000	2110000000	0	1340000000	498000000	624000000	0	6300000000	0
SEQF2853.1_00024	386	SEQF2853.1_00024 Lipid-A-disaccharide synthase [HMT-316 Haematobacter missouriensis H2381]	8	8	56	0	0	0	0	0	0	0	0	0	0	0	0	0	0	0	0	0	0	0	0	0	0	0	0	0	0	0	0	0	0	8900000000	0	0	12600000	0	0	0	0	0	0	0	0	0	0
SEQF2883.2_00031	374	SEQF2883.2_00031 RNA polymerase sigma factor SigA [HMT-312 Aerococcus viridans FDAARGOS_249]	3	3	96	0	71300000	87600000	0	0	0	0	0	0	0	71600000	0	0	0	0	0	0	0	0	175000000	0	0	0	0	0	0	0	0	0	0	0	0	0	0	21200000	0	0	0	0	0	0	0	69700000	0
SEQF2884.1_02633	431	SEQF2884.1_02633 IS200/IS605 family transposase ISAs26 [HMT-005 Acinetobacter lwoffii NIPH 512]	3	3	42	0	0	0	0	0	151000000	0	0	242000000	0	0	0	230000000	229000000	0	0	0	0	0	0	0	0	253000000	0	0	0	0	0	300000000	523000000	0	172000000	0	56700000	287000000	0	1070000000	0	0	0	186000000	0	0	0
SEQF3032.1_00280	836	SEQF3032.1_00280 hypothetical protein [HMT-034 Corynebacterium aurimucosum HMSC068G04]	4	4	36	195000000	156000000	0	154000000	0	109000000	125000000	149000000	133000000	0	0	0	0	130000000	128000000	210000000	0	0	187000000	121000000	0	153000000	153000000	138000000	0	153000000	0	0	132000000	0	119000000	135000000	0	0	0	0	171000000	0	108000000	0	156000000	0	165000000	121000000
SEQF3079.1_01269	722	SEQF3079.1_01269 Primosomal protein N' [HMT-003 Sphingomonas glacialis ATCC 14820]	4	4	62	0	17000000000	57200000000	0	0	5910000000	0	9120000000	2740000000	0	226000000	22900000000	477000000	0	11200000000	0	3220000000	0	1540000000	0	0	0	120000000	48100000000	0	15500000000	2450000000	0	10900000000	376000000	0	75900000	80600000000	45000000000	8310000000	0	0	45600000000	0	0	41600000000	0	61600000000	0
SEQF3813.1_00968	546	SEQF3813.1_00968 Chromosome partition protein Smc [HMT-197 Kocuria rhizophila 4R-31]	3	3	47	0	0	0	0	0	0	0	0	14600000	0	0	0	0	0	0	0	0	0	0	0	0	0	0	0	0	0	0	0	0	0	0	0	0	0	0	0	47900000	0	0	0	0	0	0	0
SEQF4617.1_02149	813	SEQF4617.1_02149 Ribonuclease R [HMT-598 Neisseria elongata M15911]	6	6	63	2330000000	333000000	911000000	259000000	438000000	0	150000000	0	0	782000000	329000000	99000000	0	248000000	0	128000000	115000000	375000000	183000000	1580000000	0	1010000000	168000000	200000000	634000000	0	828000000	112000000	631000000	463000000	715000000	766000000	220000000	292000000	510000000	151000000	2130000000	0	0	0	185000000	0	604000000	0
SEQF5390.2_04206	508	SEQF5390.2_04206 hypothetical protein [HMT-343 Achromobacter xylosoxidans FDAARGOS_162]	4	5	39	0	0	0	0	0	0	0	0	0	0	0	0	0	0	0	0	0	0	0	6608230	12200000	0	0	0	0	0	0	0	0	0	0	0	0	0	0	0	0	0	0	0	0	0	0	0
SEQF5391.1_01991	330	SEQF5391.1_01991 hypothetical protein [HMT-343 Achromobacter xylosoxidans GD03]	3	3	88	0	0	0	0	0	0	0	0	0	0	0	0	0	0	0	0	0	0	0	0	0	0	0	0	0	72400000	0	0	13700000	0	0	0	0	0	0	0	0	0	0	0	0	0	0	0
SEQF5401.1_05094	826	SEQF5401.1_05094 hypothetical protein [HMT-343 Achromobacter xylosoxidans BT1 10.2]	4	4	93	0	0	0	0	0	0	0	0	0	0	0	0	0	0	90100000	0	0	8031003	0	0	0	0	0	0	0	0	0	0	0	0	0	0	0	0	0	34000000	0	0	0	0	0	0	0	0
SEQF7386.1_02118	1943	SEQF7386.1_02118 hypothetical protein [HMT-787 Bacteroides pyogenes KG-31]	7	8	44	174000000	117000000	126000000	171000000	78300000	150000000	177000000	154000000	0	0	187000000	155000000	188000000	0	196000000	159000000	165000000	161000000	0	111000000	124000000	0	171000000	0	176000000	202000000	0	0	0	0	0	0	265000000	272000000	240000000	11400000	0	230000000	279000000	209000000	197000000	0	11600000	183000000
SEQF7582.1_01329	263	SEQF7582.1_01329 Bicarbonate transport ATP-binding protein CmpD [HMT-945 Haemophilus parahaemolyticus C2010039593]	3	3	60	0	304000000	0	0	0	0	140000000	0	0	0	0	0	1980000000	0	0	0	0	0	0	0	0	0	0	0	0	0	0	0	0	0	0	0	0	49000000	0	0	0	1390000000	0	0	0	0	127000000	0
SEQF7659.1_05351	403	SEQF7659.1_05351 hypothetical protein [HMT-153 Klebsiella aerogenes NY1464]	3	3	60	7.61395e+06	60400000	0	43600000	0	89900000	156000000	0	0	0	217000000	63700000	320000000	18700000	56800000	93200000	11700000	30100000	57800000	144000000	164000000	0	342000000	133000000	143000000	0	13500000	183000000	177000000	67000000	0	71100000	297000000	0	0	72600000	103000000	119000000	0	0	73000000	26300000	107000000	0
SEQF7924.1_03855	1155	SEQF7924.1_03855 hypothetical protein [HMT-828 Bordetella pertussis FDAARGOS_1543]	3	3	91	0	0	0	0	0	0	0	0	0	0	0	0	0	0	0	0	95100000	0	0	0	0	0	0	0	0	0	0	0	0	20000000	0	0	0	0	0	0	0	0	0	0	0	0	25200000	0
SEQF8913.1_01665	1236	SEQF8913.1_01665 hypothetical protein [HMT-469 Prevotella melaninogenica GAI 07411]	3	3	52	0	0	0	0	177000000	0	0	0	0	0	0	60000000	0	1200000000	0	0	23500000	0	0	63300000	0	0	0	0	135000000	0	0	0	0	0	0	1840000000	0	0	0	0	24200000	0	0	0	0	433000000	0	0
SEQF9425.1_02089	1021	SEQF9425.1_02089 putative hemoglobin and hemoglobin-haptoglobin-binding protein 2 [HMT-763 Campylobacter showae B91_SC]	4	4	72	0	0	0	0	0	0	0	0	0	0	0	13600000	0	0	0	0	10300000	44900000	0	0	0	0	0	0	0	0	0	0	0	0	0	0	0	0	0	0	0	0	9810062	0	11800000	0	0	0
SEQF1006.1_00916	332	SEQF1006.1_00916 Acetoin:2,6-dichlorophenolindophenol oxidoreductase subunit alpha [HMT-700 Capnocytophaga ochracea F0287]	5	12	125	23200000	52700000	0	129000000	301000000	207000000	24600000	0	45100000	22600000	16600000	0	0	25200000	0	24400000	7073951	200000000	0	28300000	0	809000000	37100000	250000000	230000000	12200000	419000000	0	6.41478e+06	17900000	18400000	38200000	0	11400000	213000000	10800000	9859056	0	4.60746e+06	0	26800000	0	73300000	0
SEQF1013.1_00402	230	SEQF1013.1_00402 Response regulator MprA [HMT-666 Corynebacterium matruchotii ATCC 14266]	5	5	87	507000000	101000000	51800000	19600000	96100000	939000000	0	88100000	0	49100000	288000000	0	0	336000000	0	146000000	0	12300000	0	336000000	0	415000000	37600000	291000000	143000000	57100000	29900000	30400000	254000000	269000000	45400000	65800000	59500000	93100000	218000000	26200000	116000000	0	136000000	0	0	0	56300000	0
SEQF1013.1_00802	404	SEQF1013.1_00802 Phosphoglycerate kinase [HMT-666 Corynebacterium matruchotii ATCC 14266]	15	15	183	2460000000	305000000	37700000	0	198000000	1390000000	0	347000000	0	24600000	509000000	9155368	0	2340000000	0	45100000	31100000	0	0	847000000	0	1590000000	9781893	760000000	182000000	23900000	81200000	93800000	1990000000	2090000000	51300000	307000000	451000000	107000000	711000000	195000000	696000000	0	811000000	0	19800000	0	70500000	0
SEQF1013.1_01825	547	SEQF1013.1_01825 60 kDa chaperonin 1 [HMT-666 Corynebacterium matruchotii ATCC 14266]	13	20	222	789000000	132000000	223000000	0	416000000	831000000	127000000	124000000	0	269000000	227000000	0	0	571000000	0	0	0	132000000	103000000	1000000000	0	276000000	0	1810000000	570000000	70500000	493000000	0	606000000	587000000	183000000	359000000	83200000	318000000	608000000	404000000	800000000	0	150000000	93900000	95500000	0	367000000	0
SEQF1027.1_00050	394	SEQF1027.1_00050 Elongation factor Tu 2 [HMT-821 Haemophilus ducreyi 35000HP]	9	19	247	231000000	22200000	268000000	271000000	396000000	185000000	0	0	1670000000	275000000	58400000	0	17100000	151000000	8779996	84500000	208000000	295000000	49600000	310000000	0	621000000	147000000	225000000	168000000	30000000	386000000	0	47100000	194000000	35900000	1080000000	0	48200000	1180000000	19500000	50600000	0	0	0	0	0	0	12900000
SEQF1027.1_00394	343	SEQF1027.1_00394 hypothetical protein [HMT-821 Haemophilus ducreyi 35000HP]	3	3	38	0	0	0	0	0	0	0	0	0	0	1270000000	0	0	0	0	334000000	0	0	0	0	0	0	0	0	0	0	0	0	0	0	0	0	0	0	0	0	0	0	0	0	0	0	0	1660000000
SEQF1065.1_01452	337	SEQF1065.1_01452 Fructose-bisphosphate aldolase [HMT-643 Prevotella intermedia 17]	8	10	126	0	0	172000000	243000000	393000000	175000000	182000000	46000000	0	2120000000	1100000000	0	389000000	413000000	0	187000000	0	0	47100000	0	131000000	2210000000	272000000	2890000000	777000000	0	148000000	35100000	384000000	634000000	0	579000000	63900000	403000000	4780000000	418000000	3270000000	0	259000000	497000000	77400000	0	2580000000	0
SEQF1072.1_00447	437	SEQF1072.1_00447 GTPase Der [HMT-613 Tannerella forsythia 92A2]	4	4	59	0	0	0	0	0	0	0	0	0	8715457	0	0	0	0	0	0	0	0	0	0	0	7.15137e+06	0	49400000	0	100000000	0	0	0	0	0	0	0	0	23300000	0	0	0	0	0	0	0	0	0
SEQF1075.1_00062	378	SEQF1075.1_00062 Acyl-CoA dehydrogenase [HMT-202 Fusobacterium nucleatum subsp. polymorphum ATCC 10953]	11	11	186	85700000	90700000	0	120000000	977000000	0	5870721	12200000	0	1060000000	65600000	0	0	752000000	5429847	20700000	0	0	0	81000000	78500000	923000000	23200000	2310000000	97400000	8.19186e+06	1200000000	0	919000000	43500000	14000000	569000000	165000000	69200000	1810000000	0	6800000000	0	203000000	3340000000	31800000	0	1780000000	0
SEQF1075.1_01565	264	SEQF1075.1_01565 hypothetical protein [HMT-202 Fusobacterium nucleatum subsp. polymorphum ATCC 10953]	13	13	187	1020000000	359000000	48200000	267000000	1490000000	73800000	120000000	24600000	0	4950000000	271000000	0	392000000	1120000000	0	183000000	0	0	0	0	0	2640000000	128000000	3880000000	765000000	22200000	2030000000	0	205000000	184000000	302000000	656000000	96300000	323000000	5550000000	0	4290000000	0	339000000	976000000	346000000	0	3330000000	0
SEQF1086.1_00468	747	SEQF1086.1_00468 TonB-dependent heme receptor A [HMT-828 Bordetella pertussis Tohama I]	3	3	35	0	0	0	0	0	0	0	0	0	0	0	0	0	16200000	0	0	0	0	48400000	0	0	0	0	0	0	0	0	0	0	0	0	0	0	0	0	0	0	0	0	0	0	0	0	0
SEQF1100.1_01359	462	SEQF1100.1_01359 Fumarate hydratase class II [HMT-669 Neisseria meningitidis 053442]	15	15	187	23900000	25400000	0	796000000	1170000000	440000000	8556942	0	497000000	2920000000	162000000	0	0	22800000	7887819	158000000	560000000	2390000000	7.83389e+06	225000000	10300000	607000000	319000000	1860000000	74800000	0	65700000	0	0	0	0	52500000	0	109000000	5710000000	0	287000000	0	30400000	4.54669e+06	87500000	0	47900000	0
SEQF1192.3_01251	859	SEQF1192.3_01251 hypothetical protein [HMT-574 Escherichia coli B171 O111:NM]	5	5	63	0	5265843	0	0	0	0	0	0	0	0	308000000	0	311000000	165000000	0	0	0	0	0	0	106000000	0	0	0	0	0	0	0	0	0	0	0	0	0	0	0	0	0	0	0	0	0	0	0
SEQF1287.1_00316	400	SEQF1287.1_00316 Phosphoglycerate kinase [HMT-563 Leptotrichia buccalis DSM 1135]	21	22	201	485000000	31200000	20400000	424000000	577000000	280000000	0	0	0	638000000	3850000000	0	108000000	1430000000	0	413000000	0	11100000	0	34800000	19600000	873000000	106000000	4300000000	1970000000	18200000	1060000000	0	844000000	257000000	62200000	641000000	0	105000000	5280000000	31600000	2130000000	0	38600000	39800000	55300000	0	1060000000	0
SEQF1618.1_01810	875	SEQF1618.1_01810 Aldehyde-alcohol dehydrogenase [HMT-222 Leptotrichia wadei F0279]	10	10	52	0	0	0	0	0	0	0	0	0	0	303000000	0	0	28800000	0	0	0	0	0	0	0	0	0	176000000	37700000	0	0	0	13700000	0	0	0	0	0	269000000	0	88400000	0	0	0	0	0	0	0
SEQF1668.1_00852	476	SEQF1668.1_00852 Pyruvate kinase [HMT-849 Actinomyces johnsonii F0330]	11	11	89	286000000	6.10404e+06	21000000	15400000	48900000	41100000	0	11400000	3.8869e+06	69300000	0	0	0	142000000	0	0	4938217	10600000	11100000	548000000	0	12500000	0	1330000000	309000000	6.33168e+06	167000000	0	5.80467e+06	0	19000000	31600000	10700000	19600000	167000000	56300000	726000000	0	0	6.28336e+06	8.0386e+06	0	4970046	0
SEQF1684.2_01295	916	SEQF1684.2_01295 hypothetical protein [HMT-329 Capnocytophaga leadbetteri F0087]	3	3	49	0	0	83200000	240000000	144000000	0	171000000	174000000	185000000	0	149000000	162000000	221000000	26600000	200000000	54200000	0	14200000	0	0	112000000	0	107000000	0	117000000	0	261000000	196000000	218000000	0	72300000	74800000	160000000	264000000	0	77400000	308000000	220000000	264000000	208000000	184000000	149000000	0	180000000
SEQF1770.1_00436	725	SEQF1770.1_00436 Ribonucleoside-diphosphate reductase subunit alpha 2 [HMT-838 Lactobacillus iners DSM 13335]	4	4	43	377000000	0	0	171000000	0	22400000	18900000	0	29100000	0	413000000	389000000	385000000	117000000	0	175000000	28000000	116000000	251000000	0	540000000	0	96300000	0	395000000	221000000	94200000	237000000	84500000	869000000	50000000	0	0	520000000	121000000	202000000	0	1060000000	133000000	383000000	287000000	0	0	137000000
SEQF1847.2_01239	404	SEQF1847.2_01239 hypothetical protein [HMT-056 Streptococcus sp. HMT 056 F0418]	3	3	45	0	71300000	0	230000000	0	0	617000000	0	704000000	366000000	1680000000	1270000000	267000000	98300000	0	0	68100000	0	0	648000000	0	0	311000000	492000000	88900000	0	25400000	0	0	0	25100000	0	0	162000000	112000000	12200000	356000000	619000000	61000000	175000000	293000000	0	1000000000	0
SEQF1851.1_01869	764	SEQF1851.1_01869 hypothetical protein [HMT-191 Acidipropionibacterium acidifaciens F0233]	4	4	36	0	0	0	0	0	0	0	0	0	0	0	0	0	0	0	0	0	0	0	0	0	0	151000000	0	0	0	0	0	0	0	0	0	0	0	26000000	0	0	0	0	0	0	0	0	0
SEQF1899.2_01325	387	SEQF1899.2_01325 Fructose-bisphosphate aldolase [HMT-473 Alloprevotella sp. HMT 473 F0040]	10	15	182	0	45600000	604000000	50500000	298000000	7.99173e+06	207000000	6487433	2.621e+06	891000000	5.75758e+06	0	196000000	17700000	0	52900000	0	1.43167e+06	16700000	41200000	17100000	529000000	262000000	753000000	24500000	0	3.19558e+06	27800000	9269086	0	84600000	118000000	0	89500000	2500000000	1.34729e+06	319000000	0	0	0	68400000	0	311000000	0
SEQF1920.1_04396	354	SEQF1920.1_04396 Protein RecA [HMT-614 Lysinibacillus fusiformis ZC1]	4	4	46	57800000	0	0	0	146000000	88100000	2.30935e+06	0	56100000	304000000	0	0	0	0	0	0	21000000	97200000	0	63400000	0	306000000	0	40900000	111000000	0	0	0	0	114000000	0	67000000	0	0	0	0	0	0	0	0	1547894	0	0	0
SEQF1924.1_01738	604	SEQF1924.1_01738 putative ABC transporter ATP-binding protein [HMT-638 Streptococcus infantis ATCC BAA-102]	5	5	47	0	0	0	0	0	0	0	0	0	0	0	0	0	0	0	0	0	0	0	0	0	0	0	0	0	0	0	0	45500000	0	96000000	0	0	0	0	0	0	0	0	0	0	0	0	33000000
SEQF1967.1_01388	901	SEQF1967.1_01388 hypothetical protein [HMT-022 Lautropia mirabilis ATCC 51599]	5	5	37	0	186000000	134000000	266000000	62500000	0	0	0	263000000	0	0	330000000	299000000	0	280000000	245000000	253000000	0	0	166000000	177000000	94400000	0	135000000	0	260000000	269000000	0	0	0	190000000	256000000	0	219000000	168000000	234000000	245000000	188000000	249000000	0	0	170000000	0	0
SEQF2122.2_00121	416	SEQF2122.2_00121 hypothetical protein [HMT-756 Ligilactobacillus salivarius NIAS840]	3	3	60	0	0	0	0	0	0	0	0	0	0	0	0	0	0	0	0	0	0	0	0	0	0	0	0	0	0	0	0	3.57325e+06	0	5837310	0	0	0	4.25863e+06	0	0	0	0	0	0	0	0	0
SEQF2430.1_01255	368	SEQF2430.1_01255 hypothetical protein [HMT-172 Schaalia sp. HMT 172 F0311]	4	4	59	0	0	0	0	119000000	9623202	0	0	110000000	0	0	0	0	0	0	0	0	0	0	0	0	0	0	0	0	0	0	0	0	0	67500000	0	0	0	0	0	0	0	0	0	0	0	0	0
SEQF2444.1_01723	849	SEQF2444.1_01723 hypothetical protein [HMT-215 Leptotrichia sp. HMT 215 W9775]	3	3	48	162000000	36900000	28900000	9802847	68400000	76200000	44500000	53400000	15100000	92700000	21900000	0	0	36000000	0	0	4.81937e+06	89600000	19100000	251000000	7513929	15600000	0	254000000	111000000	11300000	39400000	0	37900000	27700000	0	73200000	0	0	36900000	138000000	113000000	0	0	0	0	0	27400000	0
SEQF2444.1_01985	320	SEQF2444.1_01985 ATP-dependent 6-phosphofructokinase [HMT-215 Leptotrichia sp. HMT 215 W9775]	4	6	47	14100000	259000000	0	285000000	330000000	226000000	214000000	152000000	174000000	295000000	0	0	0	163000000	0	187000000	221000000	299000000	270000000	150000000	77800000	231000000	230000000	226000000	0	166000000	262000000	0	153000000	0	179000000	193000000	0	247000000	327000000	333000000	0	0	0	0	187000000	0	0	125000000
SEQF2573.1_01240	278	SEQF2573.1_01240 30S ribosomal protein S2 [HMT-888 Actinomyces dentalis DSM 19115]	3	7	63	73400000	0	37500000	10100000	32900000	53100000	24800000	34800000	25200000	29100000	0	14700000	0	38400000	0	15300000	12600000	36000000	53500000	77700000	22300000	0	0	554000000	0	14800000	62300000	0	47000000	45400000	28200000	46500000	0	54700000	47600000	99000000	79900000	0	18500000	21600000	9917514	0	0	0
SEQF2577.1_02193	133	SEQF2577.1_02193 hypothetical protein [HMT-890 Bifidobacterium subtile DSM 20096]	3	3	54	0	0	0	0	0	0	0	0	128000000	0	0	128000000	0	0	0	0	0	0	0	0	0	0	0	7466824	0	0	0	0	0	0	0	0	0	0	16400000	0	0	0	0	0	0	0	0	0
SEQF2670.1_01446	1838	SEQF2670.1_01446 hypothetical protein [HMT-690 Fusobacterium necrophorum B35]	4	4	36	48800000	0	45600000	57500000	24400000	0	27600000	29800000	0	27700000	38500000	57700000	0	0	20300000	0	34800000	40700000	53000000	51400000	43600000	0	0	0	0	43300000	16900000	10600000	13500000	13000000	13600000	26300000	0	15600000	21700000	25000000	34300000	20000000	0	34100000	0	29500000	60300000	24600000
SEQF2744.1_01474	557	SEQF2744.1_01474 Formate--tetrahydrofolate ligase [HMT-467 Peptostreptococcaceae G-1 Eubacterium sulci ATCC 35585]	5	6	51	90600000	443000000	148000000	419000000	130000000	0	115000000	297000000	272000000	279000000	227000000	0	0	280000000	125000000	0	200000000	283000000	307000000	0	192000000	78600000	154000000	337000000	349000000	92700000	430000000	0	334000000	0	305000000	258000000	0	0	188000000	0	221000000	300000000	0	0	108000000	0	0	315000000
SEQF2760.1_00404	552	SEQF2760.1_00404 hypothetical protein [HMT-494 Lachnoanaerobaculum saburreum DSM 3986]	29	29	314	976000000	1450000000	670000000	51300000	269000000	768000000	485000000	40200000	0	2270000000	6860000000	0	335000000	6880000000	0	0	0	0	0	3910000000	64600000	14700000000	1300000000	22200000000	15600000000	156000000	3470000000	0	1200000000	80000000	0	1090000000	0	160000000	11600000000	5980000000	2910000000	0	101000000	0	186000000	0	3290000000	0
SEQF2820.2_00435	2694	SEQF2820.2_00435 hypothetical protein [HMT-200 Fusobacterium nucleatum subsp. vincentii 3_1_36A2]	10	10	44	94000000	0	34800000	0	0	34400000	0	77500000	6.32962e+06	155000000	62600000	0	156000000	39300000	0	0	0	0	43500000	62900000	0	0	27600000	0	76400000	0	0	0	0	0	0	105000000	127000000	0	0	0	0	0	0	32200000	127000000	101000000	72100000	0
SEQF2969.1_00188	150	SEQF2969.1_00188 hypothetical protein [HMT-054 Corynebacterium pilbarense HMSC05H05]	3	3	52	144000000	0	0	0	0	0	0	0	0	0	130000000	41600000	0	0	0	122000000	0	0	0	0	0	0	0	0	0	0	0	0	0	0	20600000	0	108000000	0	0	0	0	0	0	0	0	0	0	0
SEQF3035.1_01094	2604	SEQF3035.1_01094 hypothetical protein [HMT-109 Peptoniphilus harei HMSC075B08]	16	16	62	1890000000	0	0	0	0	0	0	0	4220000000	0	118000000	0	68500000	0	3890000000	281000000	0	2770000000	0	0	0	0	0	0	3410000000	89400000	0	0	0	0	0	1050000000	9100000000	0	0	12500000	0	0	0	91900000	0	0	326000000	197000000
SEQF3059.1_00054	667	SEQF3059.1_00054 DNA gyrase subunit B [HMT-878 Capnocytophaga sp. HMT 878 F0545]	4	5	54	0	0	0	0	0	0	16200000	0	0	0	0	0	0	0	0	0	0	0	0	0	0	0	6.24841e+06	0	0	0	0	0	0	0	0	0	0	0	0	6550391	0	0	2695233	0	0	0	0	0
SEQF3683.1_01431	354	SEQF3683.1_01431 hypothetical protein [HMT-475 Prevotella sp. HMT 475 F0059]	4	4	56	0	0	0	14000000	0	198000000	0	25300000	103000000	0	0	0	0	0	0	0	125000000	0	0	223000000	0	0	258000000	168000000	0	0	0	0	0	0	0	0	0	0	0	0	0	0	196000000	0	0	0	0	0
SEQF3715.1_00107	607	SEQF3715.1_00107 hypothetical protein [HMT-099 Neisseria macacae ATCC 33926]	3	4	75	0	0	0	0	0	0	0	252622	0	0	0	0	0	457391	0	0	0	0	0	0	0	0	0	0	0	0	0	0	0	0	0	0	0	0	0	0	0	0	0	0	0	0	0	0
SEQF3789.1_04899	1104	SEQF3789.1_04899 hypothetical protein [HMT-612 Pseudomonas fluorescens NEP1]	3	3	52	0	107000000	0	0	0	0	0	0	0	0	0	269000000	0	163000000	0	0	0	0	0	269000000	0	0	126000000	0	0	0	0	0	0	0	0	0	325000000	138000000	0	0	0	0	0	0	36200000	0	0	0
SEQF4889.1_01101	889	SEQF4889.1_01101 Pyruvate dehydrogenase E1 component [HMT-621 Neisseria gonorrhoeae FQ36]	14	24	241	21300000	38100000	48300000	1190000000	659000000	265000000	0	0	279000000	940000000	49300000	0	204000000	51800000	92300000	77100000	889000000	4350000000	0	399000000	0	787000000	397000000	1340000000	64400000	0	107000000	0	0	0	50800000	47900000	11300000	233000000	2350000000	3.31382e+06	11800000	0	0	0	249000000	0	94000000	39400000
SEQF7284.1_00455	398	SEQF7284.1_00455 Serine/threonine-protein kinase PknD [HMT-152 Streptococcus thermophilus STH_CIRM_961]	3	3	38	855000000	0	0	0	828000000	263000000	0	281000000	0	0	1090000000	1550000000	1400000000	396000000	301000000	0	0	195000000	0	748000000	666000000	0	356000000	225000000	2470000000	222000000	0	1170000000	141000000	0	290000000	90200000	1840000000	831000000	0	383000000	658000000	3540000000	285000000	2320000000	548000000	435000000	0	1110000000
SEQF7386.1_01225	389	SEQF7386.1_01225 hypothetical protein [HMT-787 Bacteroides pyogenes KG-31]	4	4	43	0	0	0	0	0	0	0	0	0	0	279000000	163000000	0	0	0	0	0	0	0	320000000	0	0	0	0	0	0	0	0	0	510000000	0	44500000	610000000	0	0	0	0	0	0	0	0	0	0	0
SEQF7581.1_00247	1082	SEQF7581.1_00247 hypothetical protein [HMT-945 Haemophilus parahaemolyticus NCTC10794]	4	4	36	0	0	16100000	0	0	0	0	0	0	0	0	0	0	0	0	0	13600000	0	0	0	0	0	0	0	0	0	0	0	0	0	0	0	0	0	0	0	0	0	0	0	0	0	0	0
SEQF8221.1_00803	833	SEQF8221.1_00803 Adenosine deaminase [HMT-767 Streptococcus sinensis MIN-085]	3	3	36	12300000	16000000	12100000	14800000	9444422	14200000	12400000	20300000	10400000	0	0	17600000	0	11800000	16800000	7089764	0	14900000	12000000	0	17100000	7842884	0	16300000	0	18500000	0	0	15100000	0	13100000	12700000	0	0	0	13700000	0	0	0	18300000	17300000	20700000	0	0
SEQF8396.1_02141	642	SEQF8396.1_02141 hypothetical protein [HMT-755 Streptococcus salivarius DB-B5]	5	5	70	0	0	0	0	0	0	0	97000000	0	0	0	14600000	0	0	0	0	0	0	0	0	0	0	0	0	183000000	127000000	0	0	0	0	0	0	0	0	0	0	0	0	0	0	0	0	0	175000000
SEQF8759.1_02805	834	SEQF8759.1_02805 hypothetical protein [HMT-485 Agrobacterium tumefaciens 15-174]	3	3	44	285000000	29500000	198000000	98000000	0	149000000	155000000	0	96400000	72300000	0	0	535000000	281000000	173000000	0	0	0	0	556000000	179000000	98700000	0	0	1060000000	159000000	0	0	138000000	0	319000000	5369489	30000000	610000000	0	255000000	222000000	0	260000000	640000000	454000000	424000000	0	322000000
SEQF9906.1_01272	1072	SEQF9906.1_01272 Oxygen-dependent choline dehydrogenase [HMT-740 Pseudomonas oleovorans MGY01]	3	3	51	0	0	0	0	0	0	0	0	0	0	0	0	0	0	0	0	318000000	0	0	0	0	0	0	0	0	0	0	0	0	0	766000000	2050000000	6520000000	143000000	297000000	0	0	0	0	0	0	0	0	0
SEQF1013.1_00723	905	SEQF1013.1_00723 putative helicase HelY [HMT-666 Corynebacterium matruchotii ATCC 14266]	3	3	40	12100000000	14800000000	34600000000	6630000000	0	0	1600000000	0	0	633000000	9940000000	25000000000	9010000000	0	681000000	0	0	4150000000	16100000000	33700000000	26400000000	3770000000	18000000000	0	0	4780000000	0	0	73000000	0	0	0	0	0	0	456000000	730000000	2390000000	678000000	8700000000	14400000000	6310000000	0	1260000000
SEQF1067.1_01589	96	SEQF1067.1_01589 30S ribosomal protein S6 [HMT-677 Streptococcus mitis B6]	4	4	80	0	114000000	375000000	314000000	519000000	316000000	43000000	0	140000000	513000000	108000000	0	0	0	0	76700000	206000000	858000000	36100000	430000000	0	826000000	257000000	727000000	65300000	0	81700000	0	5663411	0	11700000	270000000	6428882	11000000	956000000	0	0	0	4333353	0	167000000	0	268000000	0
SEQF1075.1_01627	335	SEQF1075.1_01627 Glyceraldehyde-3-phosphate dehydrogenase [HMT-202 Fusobacterium nucleatum subsp. polymorphum ATCC 10953]	9	10	176	102000000	51500000	0	585000000	776000000	126000000	0	0	0	1200000000	836000000	0	377000000	580000000	0	54000000	0	0	0	0	81200000	1240000000	167000000	985000000	170000000	0	369000000	0	72900000	278000000	102000000	212000000	5.48805e+06	351000000	4610000000	41300000	1770000000	0	129000000	143000000	8476360	0	1720000000	0
SEQF1100.1_00123	143	SEQF1100.1_00123 50S ribosomal protein L13 [HMT-669 Neisseria meningitidis 053442]	9	9	104	35300000	0	25500000	994000000	1960000000	282000000	0	5230090	392000000	2760000000	10200000	0	0	11600000	98600000	180000000	810000000	3760000000	0	411000000	25200000	1180000000	456000000	2300000000	652000000	0	37900000	0	0	0	4814101	29200000	12700000	0	5490000000	0	12900000	0	0	0	148000000	0	36100000	35200000
SEQF1100.1_00720	706	SEQF1100.1_00720 Polyribonucleotide nucleotidyltransferase [HMT-669 Neisseria meningitidis 053442]	12	13	192	47600000	11800000	21600000	528000000	777000000	225000000	0	0	193000000	1010000000	12600000	0	76800000	18800000	40500000	133000000	708000000	3600000000	12400000	135000000	0	338000000	114000000	886000000	24400000	0	84100000	0	0	0	9999701	150000000	5.58288e+06	141000000	1990000000	0	0	0	0	0	21600000	0	44100000	4.56254e+06
SEQF1170.1_00769	820	SEQF1170.1_00769 hypothetical protein [HMT-045 Alkalihalobacillus clausii KSM-K16]	3	3	42	48300000	12900000	7976877	26900000	0	0	0	0	43000000	0	43400000	56800000	65000000	0	0	38000000	43200000	29200000	27100000	16400000	0	0	0	5401065	19800000	0	0	16300000	14700000	0	0	0	28800000	0	61500000	0	0	0	0	23400000	0	29800000	37300000	28400000
SEQF1302.1_01394	491	SEQF1302.1_01394 2-amino-4-deoxychorismate synthase [HMT-612 Pseudomonas fluorescens SBW25]	4	4	54	0	0	0	0	677000000	0	0	0	129000000	0	0	199000000	332000000	0	15500000	0	0	449000000	0	0	0	0	502000000	0	0	0	620000000	0	700000000	6060000000	0	0	0	0	0	0	0	69100000	0	0	639000000	236000000	0	0
SEQF1393.2_01080	375	SEQF1393.2_01080 hypothetical protein [HMT-112 Peptostreptococcus stomatis DSM 17678]	3	3	36	0	0	0	0	0	0	0	0	0	0	0	0	0	0	0	0	0	0	0	0	0	0	0	0	0	0	0	0	0	0	0	0	0	0	376000000	0	0	0	0	0	262000000	0	0	443000000
SEQF1593.1_00796	542	SEQF1593.1_00796 60 kDa chaperonin [HMT-130 Selenomonas noxia ATCC 43541]	23	23	207	48600000	145000000	0	0	2480000000	35100000	0	40300000	0	3170000000	3640000000	0	0	1140000000	0	8.02676e+06	0	143000000	0	801000000	353000000	499000000	0	5770000000	4540000000	0	405000000	0	151000000	44500000	46400000	446000000	0	317000000	4740000000	116000000	1240000000	0	202000000	0	0	0	2510000000	0
SEQF1598.1_01870	301	SEQF1598.1_01870 Succinate--CoA ligase [ADP-forming] subunit alpha [HMT-151 Selenomonas sputigena ATCC 35185]	15	15	188	0	101000000	0	265000000	1860000000	93700000	0	0	0	2890000000	6240000000	0	69200000	361000000	0	115000000	257000000	802000000	0	178000000	290000000	522000000	157000000	3110000000	1980000000	0	0	0	1533796	658000000	32200000	231000000	0	1070000000	5570000000	93100000	2560000000	0	197000000	0	6381587	0	2270000000	0
SEQF1600.1_01347	1338	SEQF1600.1_01347 DNA-directed RNA polymerase subunit beta' [HMT-845 Pseudoleptotrichia goodfellowii F0264]	12	14	55	0	0	1900000000	146000000	97400000	217000000	0	0	0	128000000	0	210000000	0	2470000000	0	0	0	0	30500000	86800000	0	463000000	999000000	194000000	295000000	0	93700000	0	34500000	0	0	112000000	0	20900000	325000000	0	172000000	0	0	0	830000000	0	0	0
SEQF1616.1_00005	373	SEQF1616.1_00005 Alanine dehydrogenase 2 [HMT-125 Selenomonas flueggei ATCC 43531]	19	19	301	298000000	156000000	0	94200000	7510000000	460000000	16900000	181000000	0	14400000000	14600000000	0	2750000000	3400000000	0	0	0	0	0	259000000	809000000	3140000000	0	9740000000	3770000000	0	768000000	0	755000000	2010000000	390000000	621000000	23600000	4980000000	24900000000	90300000	8750000000	0	720000000	210000000	249000000	0	12900000000	0
SEQF1647.1_01986	896	SEQF1647.1_01986 Chromosome partition protein Smc [HMT-180 Schaalia sp. HMT 180 F0310]	4	4	33	0	0	0	0	0	0	0	0	0	0	0	0	0	0	0	0	0	0	0	0	0	0	0	0	0	0	0	42100000	5984557	0	0	0	0	0	0	0	0	0	0	0	0	0	0	0
SEQF1671.1_01970	1036	SEQF1671.1_01970 TonB-dependent receptor SusC [HMT-302 Alloprevotella rava F0323]	5	5	113	0	0	0	0	0	0	0	0	0	82000000	0	0	0	0	0	0	0	0	0	0	0	0	0	231000000	0	0	0	0	0	0	0	0	0	0	700000000	0	393000000	0	0	0	0	0	248000000	0
SEQF1680.2_00704	144	SEQF1680.2_00704 DNA protection during starvation protein [HMT-202 Fusobacterium nucleatum subsp. polymorphum F0401]	11	11	215	69400000	1340000000	0	287000000	3590000000	0	0	149000000	0	5440000000	1310000000	0	1050000000	1570000000	0	120000000	0	0	0	84300000	43800000	2060000000	622000000	7090000000	955000000	59500000	2010000000	0	122000000	2490000000	0	1250000000	0	440000000	9270000000	52600000	5960000000	0	645000000	1730000000	247000000	0	5000000000	0
SEQF1907.1_01003	771	SEQF1907.1_01003 hypothetical protein [HMT-279 Porphyromonas pasteri F0450]	3	3	64	0	0	0	0	0	0	0	0	0	0	0	0	0	115000000	0	0	0	0	0	0	308000000	0	0	0	0	0	122000000	0	0	0	0	0	0	0	0	0	0	0	0	0	0	0	0	0
SEQF1932.1_00304	260	SEQF1932.1_00304 Acyl-[acyl-carrier-protein]--UDP-N-acetylglucosamine O-acyltransferase [HMT-307 Prevotella salivae F0493]	3	3	38	0	0	0	0	0	0	0	0	0	71400000	0	0	0	34200000	0	0	0	0	0	0	0	0	0	0	0	0	0	0	0	0	0	14000000	0	0	8114700	0	37000000	0	4.71023e+06	0	0	0	58600000	0
SEQF1936.2_00332	366	SEQF1936.2_00332 Dihydrolipoyllysine-residue acetyltransferase component of pyruvate dehydrogenase complex [HMT-283 Porphyromonas catoniae F0037]	8	8	77	0	0	0	16900000	0	0	0	81400000	0	41500000	0	0	0	0	0	0	0	0	0	0	0	826000000	0	39200000	0	0	0	0	0	0	811666	0	0	0	380000000	0	0	0	0	0	0	0	0	0
SEQF1941.1_01529	611	SEQF1941.1_01529 hypothetical protein [HMT-664 Treponema maltophilum ATCC 51939]	6	6	54	0	14100000	0	22400000	0	44000000	0	0	0	0	0	0	0	0	0	0	0	0	0	0	0	81000000	0	81000000	0	0	90400000	0	0	0	0	0	0	0	0	0	0	0	0	0	0	0	0	0
SEQF1951.2_01333	442	SEQF1951.2_01333 Flagellin B [HMT-138 Selenomonas sp. HMT 138 F0429]	15	22	376	20900000	703000000	0	26800000	3570000000	149000000	43200000	33200000	0	6150000000	4210000000	0	1230000000	1770000000	19900000	0	0	0	0	77300000	764000000	527000000	0	5030000000	6010000000	0	300000000	0	598000000	191000000	645000000	729000000	0	2870000000	14100000000	196000000	1070000000	0	77000000	105000000	489000000	0	4510000000	0
SEQF2183.1_02276	394	SEQF2183.1_02276 3-ketoacyl-CoA thiolase [HMT-717 Variovorax paradoxus EPS]	3	3	66	0	219000000	413000000	34000000	145000000	0	0	44100000	144000000	0	0	0	0	0	0	195000000	289000000	0	0	0	0	0	0	0	0	0	152000000	0	80500000	0	264000000	253000000	0	0	208000000	65500000	0	0	95100000	0	0	124000000	0	215000000
SEQF2289.1_01938	807	SEQF2289.1_01938 DNA topoisomerase 4 subunit A [HMT-468 Bacillus subtilis subsp. spizizenii str. W23]	3	3	49	84600000	170000000	0	672000000	0	0	0	249000000	258000000	0	105000000	1010000000	0	27000000	1540000000	1180000000	39900000	6910000000	742000000	0	0	0	242000000	799000000	0	0	2040000000	196000000	77600000	2930000000	96100000	734000000	168000000	2950000000	0	146000000	0	64800000	755000000	276000000	60000000	0	4980000000	0
SEQF2411.2_00972	321	SEQF2411.2_00972 hypothetical protein [HMT-559 Afipia broomeae ATCC 49717]	3	3	51	0	17700000	0	0	4701824	0	0	0	0	0	0	0	0	0	0	0	0	0	0	0	0	0	0	0	0	0	0	0	0	0	0	0	0	0	0	0	0	0	0	0	0	0	0	0
SEQF2603.1_06847	516	SEQF2603.1_06847 Putative flavin-containing monoamine oxidase AofH [HMT-854 Ralstonia pickettii DTP0602]	4	4	40	0	0	0	4815115	0	0	0	0	0	1.10815e+06	0	0	0	0	0	0	0	0	0	0	0	0	0	0	0	0	0	0	0	0	0	0	0	0	0	0	0	0	0	0	0	0	0	0
SEQF2751.2_00699	832	SEQF2751.2_00699 hypothetical protein [HMT-807 Olsenella sp. HMT 807 F0089]	3	3	33	15900000	0	13500000	13100000	0	3.07266e+06	7.36672e+06	6.73409e+06	12500000	0	0	0	0	20200000	0	0	11400000	29300000	0	8961456	5877633	0	13000000	13300000	0	17300000	26800000	20400000	17200000	0	20800000	0	0	0	0	0	0	0	17900000	24400000	0	10500000	0	24700000
SEQF2811.1_00692	563	SEQF2811.1_00692 Putative oxidoreductase YgfK [HMT-887 Veillonella denticariosi AS16]	6	6	73	637000000	0	739000000	0	0	0	135000000	332000000	151000000	277000000	88900000	137000000	218000000	0	244000000	565000000	0	75700000	0	283000000	0	471000000	0	322000000	4780000000	3560000000	0	885000000	0	59100000	0	520000000	2310000000	4480000000	746000000	0	72600000	890000000	29300000	1860000000	3530000000	1470000000	5120000000	0
SEQF2879.1_01088	4801	SEQF2879.1_01088 hypothetical protein [HMT-833 Moraxella catarrhalis 25240]	12	12	49	0	81900000	0	58200000	0	58400000	60400000	73300000	0	0	399000000	0	0	0	0	0	163000000	227000000	0	0	21800000	0	0	0	786000000	0	99400000	894000000	0	0	217000000	230000000	1250000000	930000000	0	281000000	231000000	0	0	407000000	283000000	0	0	265000000
SEQF2884.1_00336	447	SEQF2884.1_00336 NADP-specific glutamate dehydrogenase [HMT-005 Acinetobacter lwoffii NIPH 512]	4	6	133	271000000	317000000	136000000	0	1040000000	239000000	0	0	142000000	1980000000	862000000	0	517000000	686000000	0	223000000	0	0	0	0	200000000	2320000000	181000000	2570000000	855000000	0	0	0	192000000	0	100000000	242000000	0	368000000	2750000000	62900000	2250000000	0	247000000	392000000	141000000	0	0	0
SEQF2884.1_01914	612	SEQF2884.1_01914 GTP-binding protein TypA/BipA [HMT-005 Acinetobacter lwoffii NIPH 512]	4	5	39	60100000	12500000	38500000	0	183000000	34000000	11300000	0	45500000	166000000	127000000	0	34000000	25900000	0	19200000	29500000	112000000	42800000	41300000	22500000	198000000	86900000	189000000	147000000	0	0	0	30700000	0	25500000	77400000	0	0	256000000	40000000	0	0	11000000	19300000	0	0	92500000	0
SEQF3051.1_01019	186	SEQF3051.1_01019 hypothetical protein [HMT-465 Bacteroides zoogleoformans ATCC 33285]	3	3	40	0	0	0	0	0	0	581827	0	0	0	0	0	0	0	0	0	0	0	876298	0	0	0	0	0	0	0	0	0	0	0	0	0	0	0	0	0	0	0	0	0	0	0	0	0
SEQF3052.1_01237	1719	SEQF3052.1_01237 hypothetical protein [HMT-673 Peptostreptococcaceae G-6 Eubacterium minutum ATCC 700079]	6	6	76	27500000000	0	806000000	126000000000	70800000000	0	0	82800000000	0	0	0	0	5620000000	0	20100000	0	0	210000000	0	1140000000	0	46000000000	0	0	26500000000	0	0	0	0	14400000	0	0	466000000	0	0	0	0	63700000000	0	204000000000	0	0	0	0
SEQF3090.1_00450	494	SEQF3090.1_00450 hypothetical protein [HMT-943 Prevotella aurantiaca JCM 15754]	5	5	49	0	0	98900000000	0	0	0	13800000000	0	8520000000	0	0	6950000000	0	63900000000	4900000000	0	0	0	44600000000	65300000000	8050000000	0	5150000000	21300000000	0	52900000000	0	13600000000	23300000000	131000000000	0	26100000000	30900000000	25700000000	18100000000	35400000000	0	47500000000	38500000000	0	71100000000	0	80700000000	43500000000
SEQF3974.1_01203	375	SEQF3974.1_01203 UDP-2,3-diacetamido-2,3-dideoxy-D-glucuronate 2-epimerase [HMT-801 Enterococcus casseliflavus UFMG-H8]	4	4	53	0	0	0	21900000	102000000	0	0	0	0	0	36800000	0	0	0	0	0	0	0	0	0	0	0	0	0	0	0	12000000	0	0	0	0	0	0	0	0	0	0	0	0	0	0	0	0	0
SEQF3978.1_02913	549	SEQF3978.1_02913 Bifunctional purine biosynthesis protein PurH [HMT-374 Cellulosimicrobium cellulans PSBB019]	3	3	42	615000000	366000000	470000000	0	230000000	0	358000000	0	141000000	0	0	441000000	1760000000	0	0	0	322000000	0	244000000	358000000	352000000	0	30500000	0	0	237000000	86700000	104000000	0	1900000000	261000000	336000000	1620000000	0	0	2100000000	0	388000000	123000000	158000000	1440000000	48500000	0	299000000
SEQF4077.1_04639	495	SEQF4077.1_04639 GTPase HflX [HMT-571 Burkholderia cepacia 2017Y70952565VI]	3	6	42	81300000	0	24100000	26300000	33100000	11000000	10900000	7.1542e+06	0	26800000	15500000	9304671	0	0	11800000	7.97838e+06	0	17300000	0	0	27500000	59300000	25800000	26800000	0	7298053	15900000	0	6.73353e+06	0	11600000	10600000	0	32800000	26200000	19500000	0	0	0	24900000	17300000	5668468	21200000	9392620
SEQF4137.1_04484	1622	SEQF4137.1_04484 hypothetical protein [HMT-655 Eubacterium limosum Eubacterium limosum 81C1]	3	3	40	0	0	0	0	0	0	0	0	0	0	0	0	0	0	0	0	0	0	0	0	0	0	0	0	0	0	0	0	0	38500000	0	0	0	0	141000000	0	0	0	0	0	0	0	0	0
SEQF4382.1_03043	405	SEQF4382.1_03043 Dihydrolipoyllysine-residue succinyltransferase component of 2-oxoglutarate dehydrogenase complex [HMT-663 Stenotrophomonas maltophilia SJTH1]	5	5	61	219000000	0	0	184000000	351000000	145000000	0	78700000	65300000	431000000	0	0	0	309000000	92900000	159000000	143000000	786000000	0	499000000	128000000	189000000	299000000	399000000	18100000	39100000	23900000	0	0	0	48900000	200000000	0	40500000	686000000	0	0	0	0	0	33700000	0	15700000	6359881
SEQF5034.1_01997	397	SEQF5034.1_01997 hypothetical protein [HMT-222 Leptotrichia wadei JMUB3933]	4	4	140	0	0	0	0	0	0	0	0	0	0	0	0	0	0	0	0	0	0	0	0	0	0	0	4407335	0	0	0	0	0	0	0	0	0	0	0	4217962	0	0	0	0	0	0	0	0
SEQF5170.1_02026	658	SEQF5170.1_02026 tRNA (guanosine(18)-2'-O)-methyltransferase [HMT-176 Actinomyces naeslundii F6E1]	10	10	92	2400000000	11700000	19200000	229000000	88500000	459000000	41500000	104000000	29100000	246000000	54100000	0	11500000	182000000	0	28300000	7.75613e+06	136000000	319000000	300000000	0	123000000	0	1300000000	0	33700000	570000000	0	9941300	5.72632e+06	8.10728e+06	170000000	21300000	0	196000000	0	394000000	0	0	0	0	0	0	0
SEQF5382.1_00921	826	SEQF5382.1_00921 hypothetical protein [HMT-343 Achromobacter xylosoxidans DN002]	5	5	66	0	0	0	0	0	0	0	0	0	0	148000000	61500000	622000000	0	0	172000000	260000000	0	0	53900000	0	0	0	0	0	0	0	0	0	22400000	0	0	0	0	0	0	0	278000000	0	0	0	0	0	0
SEQF5627.1_04553	963	SEQF5627.1_04553 ATP-dependent RecD-like DNA helicase [HMT-003 Sphingomonas glacialis E6.1]	6	6	60	0	0	0	0	0	110000000	0	0	0	0	0	0	0	0	0	38600000	10100000	0	0	0	0	3123032	0	0	0	0	0	0	0	0	0	0	0	0	0	0	0	0	0	0	0	0	0	0
SEQF6251.1_01455	2953	SEQF6251.1_01455 hypothetical protein [HMT-677 Streptococcus mitis k-402]	10	10	44	88700000	0	0	13300000	0	0	4309729	18400000	329000000	23500000	0	76300000	3390000000	0	633000000	43100000	3.81624e+06	19700000	1.23199e+06	39900000	64600000	637000000	0	32000000	0	29800000	0	0	0	71700000	77500000	0	0	0	0	25800000	0	0	0	141000000	1600000000	98400000	1370000000	0
SEQF6416.1_01250	301	SEQF6416.1_01250 CRISPR system Cms protein Csm4 [HMT-398 Streptococcus oralis S.MIT/ORALIS-351]	3	3	53	0	0	438000000	0	0	0	0	0	0	84300000	0	0	0	352000000	285000000	0	40200000	0	323000000	0	0	78500000	0	0	715000000	130000000	0	110000000	0	1120000000	0	0	0	0	0	0	0	0	0	0	0	0	0	65800000
SEQF6441.1_01533	1265	SEQF6441.1_01533 hypothetical protein [HMT-398 Streptococcus oralis DD30]	6	9	62	0	0	0	0	0	0	0	0	0	0	0	0	5.35031e+06	13100000	0	0	0	0	0	31200000	0	0	0	0	5568657	668000000	0	0	0	0	13600000	0	0	0	0	0	0	20800000	0	0	0	0	0	0
SEQF6484.1_01378	724	SEQF6484.1_01378 hypothetical protein [HMT-398 Streptococcus oralis BCC12]	8	8	47	256000000	0	79100000	0	0	0	0	0	0	119000000	0	0	63600000	0	0	0	0	122000000	0	0	138000000	0	0	0	378000000	0	0	0	0	307000000	102000000	0	0	0	0	0	0	296000000	0	0	0	0	0	0
SEQF6777.1_02596	371	SEQF6777.1_02596 hypothetical protein [HMT-804 Lactococcus lactis A12]	3	3	47	0	0	90000000	0	0	0	0	0	0	33900000	0	0	218000000	10900000	0	0	0	0	0	255000000	0	0	0	0	0	0	0	0	0	0	0	0	0	0	0	0	116000000	0	0	0	0	0	0	0
SEQF6786.1_00054	394	SEQF6786.1_00054 Elongation factor Tu [HMT-646 Kingella kingae 4177/66]	10	21	465	0	57800000	0	676000000	859000000	0	0	0	264000000	678000000	0	0	0	0	107000000	267000000	620000000	1350000000	0	200000000	0	1080000000	161000000	511000000	0	0	1120000000	0	0	0	111000000	1080000000	0	139000000	1160000000	0	0	0	0	0	126000000	0	0	0
SEQF7227.1_01740	1354	SEQF7227.1_01740 Chromosome partition protein Smc [HMT-588 Bifidobacterium dentium 679B]	7	7	33	0	0	0	0	0	0	0	0	0	0	0	0	0	0	0	0	0	0	0	0	0	0	0	10800000	0	0	0	0	0	0	0	0	0	0	0	0	0	0	0	0	0	0	0	0
SEQF7273.1_00692	3214	SEQF7273.1_00692 hypothetical protein [HMT-683 Simonsiella muelleri ATCC 29453]	5	5	41	0	0	0	0	0	0	0	0	0	0	0	0	0	0	0	0	0	0	0	0	0	0	0	0	0	0	0	0	0	0	0	0	0	0	0	0	0	191000000	0	0	0	0	0	78200000
SEQF8119.1_00650	190	SEQF8119.1_00650 50S ribosomal protein L25 [HMT-764 Neisseria sicca C2007003584]	11	12	172	0	302000000	25700000	788000000	253000000	310000000	0	0	272000000	4750000000	56400000	0	146000000	57700000	72000000	407000000	2230000000	10200000000	0	1220000000	0	596000000	458000000	2350000000	900000000	0	70500000	5962809	5923667	0	63200000	15600000	14700000	1190000000	5970000000	0	0	0	0	0	238000000	0	0	55500000
SEQF8131.1_02553	205	SEQF8131.1_02553 50S ribosomal protein L25 [HMT-893 Actinomyces oris MMRCO6-1]	5	5	45	84400000	25800000	19700000	10300000	38400000	54400000	10900000	19100000	10500000	346000000	27200000	0	16900000	37500000	0	13300000	20400000	30100000	21400000	1280000000	8747152	17000000	0	261000000	55900000	0	66900000	0	34000000	0	12000000	478000000	0	51900000	44800000	9658783	44500000	0	0	18000000	0	0	0	0
SEQF8135.1_02549	462	SEQF8135.1_02549 hypothetical protein [HMT-893 Actinomyces oris R21091]	3	3	60	0	0	0	0	42900000	56900000	59800000	39400000	38100000	25200000	40700000	0	0	20300000	57700000	0	0	0	0	0	0	12100000	0	0	0	12200000	0	28000000	28300000	16900000	63600000	0	0	92700000	36200000	0	0	0	33400000	0	0	0	0	14900000
SEQF8588.1_02010	298	SEQF8588.1_02010 hypothetical protein [HMT-567 Staphylococcus caprae SY333]	3	3	62	0	0	0	0	0	0	0	0	0	0	0	0	0	0	0	0	0	0	0	0	0	0	0	0	0	33900000	0	0	0	0	0	0	0	0	0	0	0	0	0	0	20200000	0	0	0
SEQF8609.1_04676	2216	SEQF8609.1_04676 Sensor histidine kinase RcsC [HMT-858 Comamonas testosteroni T5-67]	8	9	68	0	0	0	29100000	0	0	0	0	0	0	0	0	0	0	0	0	6126828	0	0	0	0	0	0	0	0	0	0	0	0	0	0	0	0	0	0	0	0	0	0	0	0	0	0	0
SEQF8649.1_00423	2374	SEQF8649.1_00423 hypothetical protein [HMT-838 Lactobacillus iners Indica1]	8	9	58	20900000	7.33106e+06	7857788	11900000	0	0	31800000	39100000	30200000	23600000	76900000	24600000	0	0	124000000	75700000	48700000	0	0	0	11200000	0	7.36627e+06	0	32700000	36900000	0	0	762441	80700000	80400000	0	836317	0	0	34500000	0	88000000	47000000	39100000	28700000	46100000	45000000	49600000
SEQF8731.1_05711	564	SEQF8731.1_05711 hypothetical protein [HMT-485 Agrobacterium tumefaciens CFBP5499]	3	3	41	0	10900000	0	296000000	0	0	0	237000000	1280000000	567000000	0	0	0	417000000	476000000	696000000	0	532000000	424000000	0	0	214000000	105000000	282000000	0	696000000	659000000	1040000000	1870000000	275000000	596000000	1100000000	0	428000000	1320000000	842000000	1250000000	0	652000000	367000000	0	0	0	189000000
SEQF1006.1_00197	332	SEQF1006.1_00197 Glyceraldehyde-3-phosphate dehydrogenase A [HMT-700 Capnocytophaga ochracea F0287]	12	16	880	269000000	394000000	0	1480000000	1370000000	1180000000	130000000	0	494000000	383000000	0	0	0	302000000	0	36300000	15900000	2420000000	0	182000000	0	5450000000	301000000	2300000000	1520000000	11400000	4560000000	0	10100000	88300000	46900000	678000000	0	0	2290000000	10600000	8961625	0	0	12100000	370000000	0	888000000	0
SEQF10112.1_00347	364	SEQF10112.1_00347 hypothetical protein [HMT-812 Helicobacter pylori PUNO-008]	6	6	64	67600000	249000000	0	59600000	0	50300000	269000000	89000000	0	393000000	90400000	67000000	0	77000000	84400000	0	409000000	112000000	74900000	0	0	26500000	0	411000000	40200000	0	84500000	64600000	0	0	61100000	116000000	0	70900000	0	112000000	177000000	66900000	0	58900000	67300000	178000000	0	0
SEQF1013.1_00082	337	SEQF1013.1_00082 Ketol-acid reductoisomerase (NADP(+)) [HMT-666 Corynebacterium matruchotii ATCC 14266]	10	10	95	360000000	127000000	73600000	0	243000000	976000000	0	113000000	0	70000000	519000000	0	0	347000000	0	54600000	11900000	0	0	599000000	0	641000000	0	457000000	176000000	112000000	68800000	75300000	1010000000	1620000000	21200000	149000000	15700000	18900000	226000000	97800000	329000000	0	252000000	0	7347573	0	0	0
SEQF1013.1_02250	359	SEQF1013.1_02250 Diacetylchitobiose uptake system ATP-binding protein MsiK [HMT-666 Corynebacterium matruchotii ATCC 14266]	10	10	90	886000000	7.90183e+06	0	0	46800000	1510000000	9687032	23200000	0	29700000	38800000	0	0	93500000	0	23100000	0	0	0	185000000	0	801000000	6.73105e+06	221000000	40700000	4.76763e+06	33200000	15600000	918000000	320000000	59100000	13500000	20200000	34900000	91600000	9465968	71100000	0	35500000	0	6757363	0	11700000	0
SEQF1037.1_02239	1335	SEQF1037.1_02239 ESX secretion system protein EccC [HMT-824 Bacillus anthracis Ames]	4	4	50	0	0	0	0	0	0	0	0	0	0	0	0	0	0	0	0	0	0	0	0	0	0	0	0	0	0	0	0	0	0	33300000	0	0	0	0	22800000	0	0	0	0	0	0	0	0
SEQF1075.1_01126	102	SEQF1075.1_01126 DNA-binding protein HU 1 [HMT-202 Fusobacterium nucleatum subsp. polymorphum ATCC 10953]	7	7	98	91800000	209000000	0	1150000000	1500000000	186000000	123000000	16800000	0	872000000	220000000	0	0	550000000	0	147000000	0	0	0	0	8837572	853000000	197000000	1750000000	14200000	0	670000000	0	184000000	8181223	371000000	108000000	185000000	134000000	1900000000	0	2290000000	0	91700000	819000000	5.06439e+06	0	821000000	0
SEQF1075.1_01368	297	SEQF1075.1_01368 Elongation factor Ts [HMT-202 Fusobacterium nucleatum subsp. polymorphum ATCC 10953]	18	18	120	46000000	239000000	0	1640000000	1190000000	12800000	9391281	0	0	1230000000	48700000	0	76000000	146000000	0	15100000	0	0	0	0	0	3580000000	418000000	1250000000	98600000	0	2600000000	0	47300000	49700000	175000000	245000000	18700000	44900000	3350000000	0	1520000000	0	36700000	263000000	47200000	0	2080000000	0
SEQF1075.1_01801	381	SEQF1075.1_01801 Acyl-CoA dehydrogenase, short-chain specific [HMT-202 Fusobacterium nucleatum subsp. polymorphum ATCC 10953]	11	11	178	133000000	569000000	11700000	2050000000	1410000000	213000000	23900000	6.82074e+06	0	1480000000	244000000	0	370000000	172000000	0	102000000	0	0	0	0	0	3180000000	732000000	2530000000	182000000	13700000	2090000000	0	112000000	29400000	352000000	415000000	0	136000000	4770000000	0	2930000000	0	91800000	316000000	0	0	3540000000	0
SEQF1078.1_01205	737	SEQF1078.1_01205 ATP-dependent DNA helicase PcrA [HMT-698 Fusobacterium nucleatum subsp. nucleatum ATCC 25586]	4	4	47	0	113000000	0	0	0	0	231000000	393000000	0	465000000	0	0	0	195000000	0	0	0	0	40900000	0	0	0	0	0	0	0	383000000	396000000	755000000	278000000	0	0	264000000	0	0	736000000	0	2130000000	619000000	407000000	0	0	0	469000000
SEQF1086.1_00015	143	SEQF1086.1_00015 50S ribosomal protein L11 [HMT-828 Bordetella pertussis Tohama I]	4	4	41	93400000	205000000	29700000	240000000	836000000	325000000	0	16500000	21900000	0	0	0	0	0	0	0	24100000	0	0	382000000	36000000	0	209000000	0	0	20600000	119000000	0	42300000	59100000	0	197000000	0	0	0	0	22800000	0	0	42600000	187000000	0	98800000	0
SEQF1100.1_00886	245	SEQF1100.1_00886 Hybrid peroxiredoxin hyPrx5 [HMT-669 Neisseria meningitidis 053442]	14	14	210	36100000	998000000	92700000	2040000000	1710000000	854000000	0	0	812000000	6080000000	83700000	0	1040000000	220000000	617000000	1560000000	5350000000	11700000000	0	1780000000	0	1790000000	1160000000	8490000000	1100000000	0	278000000	0	13300000	0	55400000	19400000	0	415000000	21800000000	0	0	0	0	0	1190000000	0	84800000	39500000
SEQF1166.2_01348	759	SEQF1166.2_01348 5-methyltetrahydropteroyltriglutamate--homocysteine methyltransferase [HMT-598 Neisseria elongata ATCC 29315]	26	27	179	19700000	30800000	37700000	572000000	887000000	398000000	0	0	321000000	550000000	0	0	60600000	26500000	0	261000000	230000000	4690000000	0	341000000	0	2060000000	300000000	672000000	73500000	6.19456e+06	139000000	0	0	0	34300000	191000000	10900000	177000000	1500000000	0	0	0	0	0	133000000	0	35600000	23900000
SEQF1195.1_00603	493	SEQF1195.1_00603 Putative aldehyde dehydrogenase AldA [HMT-610 Neisseria flavescens NRL30031/H210]	23	25	227	18000000	17700000	0	977000000	2610000000	1630000000	0	0	471000000	3790000000	9333560	0	156000000	73200000	20100000	504000000	1200000000	9800000000	0	955000000	0	2600000000	461000000	1570000000	345000000	10900000	640000000	0	0	19900000	82400000	821000000	0	34000000	11300000000	0	0	0	0	0	587000000	0	143000000	0
SEQF1366.1_00659	434	SEQF1366.1_00659 Enolase [HMT-755 Streptococcus salivarius JIM8777]	5	17	224	44200000	13100000	72700000	83700000	418000000	146000000	31900000	4.13589e+06	46800000	239000000	14800000	0	0	9189735	0	14400000	18700000	176000000	105000000	164000000	0	202000000	113000000	188000000	0	9945981	296000000	0	12700000	0	4863544	52700000	0	0	524000000	0	50000000	0	0	0	119000000	0	234000000	0
SEQF1477.1_01143	126	SEQF1477.1_01143 50S ribosomal protein L7/L12 [HMT-317 Prevotella sp. HMT 317 F0108]	5	5	73	0	246000000	399000000	0	1030000000	78500000	187000000	45300000	0	2790000000	1340000000	0	0	617000000	9581655	0	0	0	0	0	212000000	1220000000	307000000	2900000000	377000000	0	37300000	1.45343e+06	188000000	247000000	0	257000000	0	660000000	1970000000	86400000	685000000	0	455000000	77400000	0	0	1040000000	0
SEQF1602.1_02422	332	SEQF1602.1_02422 Acetoin:2,6-dichlorophenolindophenol oxidoreductase subunit alpha [HMT-337 Capnocytophaga gingivalis ATCC 33624]	8	8	67	30700000	79700000	0	140000000	403000000	70800000	10700000	0	95400000	39000000	28400000	0	0	42600000	0	41400000	0	824000000	0	26900000	0	586000000	45600000	437000000	164000000	14200000	242000000	0	2028233	3.15446e+06	12900000	104000000	2.48045e+06	0	216000000	4311406	7.01525e+06	0	0	11200000	62300000	0	54800000	0
SEQF1611.1_01601	529	SEQF1611.1_01601 D-aminoacylase [HMT-357 Pyramidobacter piscolens W5455]	3	3	55	0	0	0	0	0	0	0	0	0	6996585	0	0	0	0	0	0	0	1.18465e+06	0	0	0	0	0	0	0	0	0	0	0	0	0	16700000	0	0	2.98095e+06	0	0	0	2228553	0	0	0	0	0
SEQF1648.1_01444	205	SEQF1648.1_01444 hypothetical protein [HMT-666 Corynebacterium matruchotii ATCC 33806]	4	4	49	373000000	0	42200000	24400000	437000000	548000000	0	50500000	0	59900000	454000000	0	0	516000000	0	89200000	0	0	0	930000000	0	1030000000	0	622000000	637000000	75000000	98000000	48100000	592000000	965000000	113000000	71900000	160000000	424000000	961000000	90700000	546000000	0	249000000	0	70800000	0	128000000	0
SEQF1668.1_01067	81	SEQF1668.1_01067 Autonomous glycyl radical cofactor [HMT-849 Actinomyces johnsonii F0330]	4	4	67	472000000	0	182000000	0	123000000	215000000	37500000	140000000	37400000	190000000	46500000	287000000	0	169000000	0	8523079	0	0	0	559000000	0	60100000	0	1310000000	253000000	0	145000000	16700000	21300000	0	23600000	261000000	28100000	264000000	445000000	247000000	235000000	0	57800000	0	0	0	0	0
SEQF1670.1_00968	99	SEQF1670.1_00968 Methionine aminopeptidase [HMT-809 Olsenella sp. HMT 809 F0356]	3	3	58	0	0	0	0	0	0	29300000	0	0	0	0	0	0	0	0	0	0	0	49100000	0	5.55969e+06	0	0	0	0	0	0	0	0	0	0	0	0	0	0	0	0	0	0	0	0	0	0	0
SEQF1853.1_00916	661	SEQF1853.1_00916 hypothetical protein [HMT-195 Scardovia wiggsiae F0424]	3	3	39	0	0	0	0	0	0	0	0	0	0	0	0	0	0	0	0	0	0	0	0	0	0	0	0	0	0	0	0	0	0	0	0	0	0	0	116000000	0	0	0	0	0	0	0	105000000
SEQF1937.2_00317	527	SEQF1937.2_00317 Phosphoenolpyruvate carboxykinase (ATP) [HMT-332 Capnocytophaga sp. HMT 332 F0381]	14	22	179	81900000	711000000	31600000	1040000000	1620000000	962000000	236000000	0	359000000	42500000	23300000	0	0	38400000	0	16100000	0	1480000000	13000000	156000000	0	4010000000	156000000	962000000	516000000	14400000	3330000000	0	10000000	21300000	25600000	616000000	0	0	1890000000	13000000	0	0	0	0	53400000	0	275000000	0
SEQF1958.1_02321	394	SEQF1958.1_02321 S-adenosylmethionine synthase [HMT-726 Centipeda periodontii DSM 2778]	7	11	84	0	19500000	0	24500000	385000000	26200000	0	0	0	329000000	585000000	0	54700000	78700000	0	25100000	0	0	0	0	29100000	40600000	0	645000000	372000000	0	28900000	0	25300000	33500000	22100000	49000000	0	67700000	372000000	18100000	111000000	0	24500000	0	18500000	0	323000000	0
SEQF2147.1_00351	546	SEQF2147.1_00351 Pyrophosphate--fructose 6-phosphate 1-phosphotransferase [HMT-289 Prevotella maculosa OT 289]	3	7	77	0	0	0	27600000	0	36800000	52000000	32800000	31600000	293000000	0	21500000	0	0	19200000	22300000	0	23500000	0	26100000	24000000	22000000	31700000	256000000	0	0	0	0	15300000	0	0	105000000	0	0	245000000	37800000	246000000	0	30200000	0	0	20900000	30300000	31300000
SEQF2221.2_01948	186	SEQF2221.2_01948 hypothetical protein [HMT-707 Streptococcus oralis subsp. oralis SK313]	6	6	40	63600000	0	81500000	39500000	0	48600000	30600000	0	0	209000000	37400000	0	20200000	4662095	0	33500000	13300000	529000000	0	80500000	0	68900000	57600000	92300000	23800000	0	15200000	25900000	7.092e+06	0	26200000	67700000	0	25300000	678000000	0	18300000	12000000	0	0	35600000	0	82600000	0
SEQF2406.1_01479	189	SEQF2406.1_01479 Elongation factor P [HMT-201 Fusobacterium periodonticum D10]	7	7	52	0	73600000	0	174000000	216000000	0	0	0	0	456000000	0	0	0	0	0	0	0	0	0	0	0	331000000	105000000	254000000	111000000	9217449	370000000	0	32600000	0	0	157000000	0	0	1460000000	0	483000000	0	25300000	181000000	0	0	634000000	0
SEQF2462.1_00813	295	SEQF2462.1_00813 Fructose-bisphosphate aldolase class 1 [HMT-653 Treponema lecithinolyticum ATCC 700332]	3	5	74	0	0	0	0	0	0	0	0	0	79600000	0	0	0	0	0	0	0	0	0	0	0	0	0	0	0	0	0	0	0	0	0	0	0	0	0	0	95200000	0	0	0	0	0	0	0
SEQF2484.1_01376	2074	SEQF2484.1_01376 hypothetical protein [HMT-880 Enterococcus durans IPLA 655]	6	6	34	293000000	20100000	123000000	0	19200000	11400000	0	18300000	0	0	0	0	51900000	0	12300000	0	0	76100000	0	100000000	28000000	0	0	22900000	51500000	0	0	0	0	127000000	230000000	28700000	45900000	44100000	0	0	0	77300000	10700000	0	22300000	58000000	60700000	0
SEQF2490.1_00918	549	SEQF2490.1_00918 Nucleotide-binding protein ExpZ [HMT-484 Erysipelothrix tonsillarum DSM 14972]	3	3	42	143000000	0	0	0	0	0	130000000	0	140000000	0	0	0	0	187000000	72700000	235000000	182000000	0	0	0	0	96000000	0	0	0	0	0	159000000	0	0	64700000	0	0	0	222000000	72000000	310000000	0	0	0	0	0	0	0
SEQF2573.1_01156	428	SEQF2573.1_01156 Enolase [HMT-888 Actinomyces dentalis DSM 19115]	13	18	207	0	176000000	0	0	0	137000000	96300000	77200000	82700000	627000000	212000000	0	96900000	830000000	0	25700000	0	0	0	0	99400000	0	136000000	4600000000	523000000	95700000	301000000	0	603000000	315000000	13900000	141000000	0	1590000000	1630000000	169000000	1310000000	0	15600000	145000000	0	0	969000000	0
SEQF2573.1_01677	349	SEQF2573.1_01677 Fructose-bisphosphate aldolase [HMT-888 Actinomyces dentalis DSM 19115]	10	11	194	1280000000	26000000	0	0	780000000	0	382000000	298000000	0	1340000000	110000000	0	111000000	1450000000	0	25800000	0	0	0	3030000000	461000000	0	0	5780000000	4750000000	0	0	26200000	1040000000	490000000	559000000	282000000	54800000	2810000000	1380000000	1320000000	2360000000	37200000	201000000	44600000	0	0	980000000	0
SEQF2714.1_03280	1541	SEQF2714.1_03280 hypothetical protein [HMT-740 Pseudomonas oleovorans AD6]	3	3	35	0	0	0	0	0	0	0	0	0	6971408	2.28063e+06	0	0	0	0	0	0	0	0	0	0	0	0	0	0	0	0	0	0	0	0	0	0	0	1.03193e+06	0	0	0	0	0	0	0	0	0
SEQF2867.2_02231	601	SEQF2867.2_02231 putative peptidoglycan D,D-transpeptidase FtsI [HMT-104 Paracoccus yeei FDAARGOS_252]	6	6	43	0	0	226000000	83000000	0	0	251000000	115000000	0	1140000000	192000000	260000000	0	0	129000000	32700000	140000000	178000000	224000000	0	261000000	0	421000000	0	66400000	0	127000000	16200000	20900000	0	12000000	0	46600000	17100000	0	32200000	110000000	29800000	0	84100000	0	132000000	0	6423873
SEQF3073.1_00206	1096	SEQF3073.1_00206 hypothetical protein [HMT-211 Acidovorax caeni R-24608]	4	4	48	354000000	278000000	111000000	396000000	276000000	59800000	120000000	48800000	488000000	43500000	0	186000000	0	95100000	149000000	132000000	0	230000000	201000000	261000000	0	58800000	305000000	376000000	0	340000000	99200000	173000000	48300000	0	0	152000000	0	0	0	0	54100000	0	17100000	0	0	21700000	0	0
SEQF3086.1_04617	399	SEQF3086.1_04617 Lycopene beta-cyclase [HMT-342 Novosphingobium panipatense P5:ABC]	3	3	51	0	0	14600000	0	0	0	0	0	0	0	25000000	0	0	0	35900000	0	0	39100000	0	13100000	0	0	0	0	0	21200000	0	0	58200000	0	0	0	29100000	0	54300000	0	0	0	0	0	50200000	0	0	0
SEQF3769.1_02001	576	SEQF3769.1_02001 Glutathione hydrolase proenzyme [HMT-612 Pseudomonas fluorescens W-6]	5	5	61	0	0	0	0	0	0	0	0	0	0	0	302000000	0	0	0	0	0	0	0	0	0	0	0	0	2060000000	0	0	0	0	0	3850000000	0	0	0	0	0	0	0	0	0	0	0	0	0
SEQF3976.1_01859	243	SEQF3976.1_01859 hypothetical protein [HMT-374 Cellulosimicrobium cellulans 2020WEIHUA_E]	3	3	36	236000000	0	0	0	137000000	0	0	115000000	254000000	0	0	0	399000000	142000000	257000000	0	0	94900000	105000000	269000000	0	139000000	0	261000000	645000000	110000000	81500000	0	0	0	185000000	88400000	871000000	558000000	0	119000000	0	0	0	589000000	208000000	176000000	0	0
SEQF5382.1_04003	1207	SEQF5382.1_04003 hypothetical protein [HMT-343 Achromobacter xylosoxidans DN002]	4	5	65	211000000	0	0	109000000	0	84200000	0	0	209000000	0	0	194000000	0	132000000	317000000	0	274000000	412000000	0	908000000	247000000	0	480000000	75400000	1300000000	199000000	74100000	0	304000000	0	670000000	385000000	16800000	565000000	184000000	175000000	0	230000000	0	0	0	417000000	264000000	95200000
SEQF5856.1_04293	388	SEQF5856.1_04293 Aliphatic amidase expression-regulating protein [HMT-023 Delftia acidovorans B804]	4	4	48	21000000	0	37800000	90300000	21500000	0	76000000	0	0	25800000	27600000	121000000	14000000	39600000	0	76400000	109000000	0	155000000	0	0	55200000	80800000	0	0	57200000	7.60154e+06	0	0	5.92524e+06	0	0	10500000	0	0	39800000	0	8899684	0	0	0	40700000	0	0
SEQF5866.1_00051	723	SEQF5866.1_00051 hypothetical protein [HMT-023 Delftia acidovorans IB36]	3	3	34	0	0	79600000	119000000	158000000	965000000	684000000	358000000	0	94200000	332000000	270000000	242000000	0	359000000	87500000	0	0	0	298000000	135000000	0	55000000	63900000	0	54700000	0	299000000	0	0	135000000	83500000	219000000	352000000	0	0	84500000	0	138000000	198000000	226000000	85800000	368000000	0
SEQF6045.1_00748	2099	SEQF6045.1_00748 hypothetical protein [HMT-597 Bradyrhizobium elkanii CCBAU 43297]	9	9	38	0	0	0	0	0	0	0	0	0	0	0	0	0	0	0	0	0	0	0	0	0	0	5.75894e+06	0	0	0	0	0	0	0	0	16300000	0	0	0	0	0	0	0	0	0	0	0	0
SEQF6192.1_01233	731	SEQF6192.1_01233 hypothetical protein [HMT-731 Klebsiella pneumoniae WRC30_AI1547MPCH]	3	3	58	0	0	0	0	0	0	0	18900000	0	0	0	0	0	0	0	0	0	0	23300000	0	54300000	0	38400000	0	0	48000000	0	0	0	0	0	0	0	0	0	0	0	0	0	0	0	0	0	0
SEQF6481.1_01456	862	SEQF6481.1_01456 hypothetical protein [HMT-398 Streptococcus oralis 201_SPSE]	9	9	38	0	0	0	0	0	0	0	0	0	0	0	0	0	0	0	0	0	0	0	0	0	13200000	0	0	0	0	0	0	0	10200000	0	0	0	22000000	0	0	0	0	0	0	0	0	0	0
SEQF7432.1_01527	163	SEQF7432.1_01527 hypothetical protein [HMT-745 Streptococcus pyogenes TSPY1026]	3	3	76	0	0	0	0	0	0	0	0	0	0	82900000	0	183000000	0	0	0	0	0	0	0	0	0	0	0	188000000	0	0	69100000	0	0	0	0	0	0	0	90100000	0	238000000	0	47800000	0	0	68500000	0
SEQF7502.1_01083	171	SEQF7502.1_01083 Elongation factor Tu 2 [HMT-851 Haemophilus haemolyticus CCUG 31732]	7	9	228	0	35500000	510000000	2960000000	633000000	1310000000	42500000	0	3140000000	1990000000	231000000	0	0	6825163	0	2120000000	2000000000	3950000000	18700000	75400000	0	9400000000	1490000000	2770000000	2580000000	0	171000000	20700000	16500000	0	334000000	20300000	7412104	221000000	8370000000	4906610	0	0	0	0	0	0	56500000	0
SEQF8512.1_00458	1953	SEQF8512.1_00458 hypothetical protein [HMT-755 Streptococcus salivarius D40t1_170626_C11]	4	4	39	0	0	0	25600000	588000000	209000000	362000000	0	251000000	0	0	507000000	76800000	900000000	0	0	0	0	0	502000000	0	0	789000000	0	0	0	0	0	43700000	0	0	484000000	0	631000000	0	0	0	0	293000000	735000000	3.72235e+06	1530000000	0	0
SEQF9502.1_01523	385	SEQF9502.1_01523 Carnitine transport ATP-binding protein OpuCA [HMT-243 Jeotgalicoccus huakuii NBRI 13E]	3	3	35	0	0	0	0	0	0	0	0	0	0	0	0	0	0	0	0	0	0	0	0	0	0	0	0	0	0	0	0	16100000	0	0	0	0	0	0	0	21800000	0	0	0	0	0	0	0
SEQF9898.1_02229	604	SEQF9898.1_02229 hypothetical protein [HMT-740 Pseudomonas oleovorans S1]	4	4	35	0	21800000	0	0	25200000	31900000	21300000	22600000	21000000	0	0	23100000	0	25900000	18800000	0	7.43914e+06	19200000	0	25600000	15000000	22000000	0	15800000	0	16700000	27800000	0	11700000	20800000	55000000	35600000	0	13300000	9059630	55600000	38000000	0	34600000	22600000	0	0	35900000	35500000
SEQF9950.1_02090	405	SEQF9950.1_02090 Elongation factor Tu [HMT-010 Acinetobacter radioresistens 50v1]	8	16	169	172000000	0	0	32100000	169000000	0	96300000	0	0	2470000000	0	0	277000000	0	69300000	92000000	105000000	0	0	0	0	81100000	1750000000	75400000	0	24400000	0	4.10045e+06	22700000	0	105000000	74900000	0	421000000	808000000	134000000	0	0	33200000	126000000	16300000	0	128000000	10200000
SEQF9953.1_00342	402	SEQF9953.1_00342 hypothetical protein [HMT-010 Acinetobacter radioresistens DSM 108297]	3	3	41	70500000	0	88200000	157000000	0	46100000	81600000	49400000	101000000	0	77800000	72300000	55100000	45100000	0	0	80700000	159000000	101000000	0	50500000	0	81700000	149000000	0	0	104000000	3024278	35200000	0	59000000	69800000	0	0	46800000	88700000	0	0	0	0	0	0	0	0
SEQF10092.1_00628	140	SEQF10092.1_00628 Ethylmalonyl-CoA/methylmalonyl-CoA epimerase [HMT-160 Veillonella dispar NCTC11831]	4	4	94	6.65574e+06	210000000	73000000	336000000	485000000	0	0	0	0	787000000	57800000	0	0	24100000	0	0	44400000	0	541000000	898000000	0	2270000000	257000000	1550000000	406000000	25700000	254000000	0	4.09533e+06	55200000	100000000	1210000000	0	40400000	2320000000	402000000	461000000	0	76500000	18100000	75200000	0	977000000	0
SEQF10105.1_00478	858	SEQF10105.1_00478 hypothetical protein [HMT-418 Lentilactobacillus parafarraginis FAM 1079]	3	3	32	0	0	0	0	0	0	0	0	0	0	0	0	0	0	0	0	0	0	0	0	0	0	0	0	0	0	0	0	0	0	0	0	0	0	0	0	0	0	0	0	0	0	16300000	10700000
SEQF1065.1_00071	426	SEQF1065.1_00071 Serine hydroxymethyltransferase [HMT-643 Prevotella intermedia 17]	16	16	158	39100000	31800000	0	277000000	237000000	34600000	0	0	46200000	3210000000	1040000000	0	1210000000	132000000	0	60600000	83200000	261000000	0	77200000	53400000	2290000000	123000000	3500000000	16300000	0	77300000	0	137000000	26900000	0	41500000	0	90500000	2380000000	0	3880000000	0	30200000	26100000	0	0	1430000000	0
SEQF1075.1_02120	66	SEQF1075.1_02120 Cold shock-like protein CspE [HMT-202 Fusobacterium nucleatum subsp. polymorphum ATCC 10953]	7	7	88	129000000	673000000	38400000	1290000000	1340000000	448000000	162000000	0	0	1370000000	205000000	0	283000000	135000000	0	78200000	0	0	0	0	62500000	3650000000	570000000	1790000000	306000000	0	1040000000	0	95900000	0	187000000	314000000	0	191000000	3760000000	0	1610000000	0	100000000	218000000	152000000	0	1460000000	0
SEQF1087.1_03634	1039	SEQF1087.1_03634 Multidrug resistance protein MdtB [HMT-485 Agrobacterium tumefaciens biovar II K84]	4	4	47	17000000000	0	822000000	0	0	76800000	0	2290000000	0	14400000	1370000000	14400000000	242000000	0	0	752000000	0	4380000000	0	818000000	0	437000000	0	0	25400000000	714000000	157000000	0	992000000	666000000	0	367000000	0	1420000000	0	54900000	275000000	24500000000	305000000	25500000	2960000000	0	16100000000	14000000
SEQF1100.1_00270	515	SEQF1100.1_00270 ATP synthase subunit alpha [HMT-669 Neisseria meningitidis 053442]	14	21	267	0	99200000	10100000	961000000	1210000000	492000000	0	0	657000000	2250000000	15200000	0	27500000	14600000	77800000	113000000	1220000000	4900000000	0	230000000	0	1950000000	663000000	1470000000	82700000	0	57200000	0	0	0	27400000	85300000	0	53300000	4200000000	0	0	0	0	0	57600000	0	17200000	6476068
SEQF1100.1_01969	179	SEQF1100.1_01969 50S ribosomal protein L5 [HMT-669 Neisseria meningitidis 053442]	11	11	176	54400000	339000000	58900000	1460000000	2870000000	909000000	0	0	755000000	3610000000	93900000	0	300000000	73600000	174000000	574000000	2020000000	9530000000	0	1320000000	0	1880000000	996000000	2970000000	476000000	0	0	0	0	0	75000000	38900000	16300000	382000000	6170000000	0	0	0	0	0	403000000	0	26800000	15300000
SEQF1166.2_00178	427	SEQF1166.2_00178 Citrate synthase [HMT-598 Neisseria elongata ATCC 29315]	10	11	106	0	26100000	16800000	758000000	1170000000	898000000	0	3.89317e+06	1270000000	400000000	28500000	0	97200000	21700000	30400000	72500000	182000000	9750000000	0	464000000	0	1970000000	249000000	295000000	61000000	0	64100000	0	3664586	0	12800000	0	0	0	1810000000	0	0	0	0	0	86900000	0	49900000	10300000
SEQF1166.2_01179	337	SEQF1166.2_01179 Ketol-acid reductoisomerase (NADP(+)) [HMT-598 Neisseria elongata ATCC 29315]	18	18	114	0	12900000	0	950000000	1040000000	587000000	0	0	367000000	1710000000	0	0	67400000	0	27300000	98300000	1860000000	5760000000	0	637000000	0	1190000000	296000000	1160000000	0	0	316000000	0	0	0	30200000	242000000	0	181000000	4260000000	0	0	0	0	0	195000000	0	0	0
SEQF1166.2_01917	89	SEQF1166.2_01917 DNA-binding protein HU-beta [HMT-598 Neisseria elongata ATCC 29315]	4	4	55	0	359000000	72200000	1130000000	797000000	110000000	0	0	546000000	2100000000	60000000	0	187000000	93900000	113000000	611000000	848000000	8860000000	0	942000000	0	1490000000	766000000	2480000000	660000000	0	140000000	0	0	0	28900000	78600000	0	412000000	8500000000	0	27800000	0	0	0	813000000	0	156000000	29000000
SEQF1271.1_00700	453	SEQF1271.1_00700 Lon protease 1 [HMT-732 Mycoplasma pneumoniae M129]	3	3	40	0	0	0	0	0	0	0	0	0	0	0	0	0	0	0	0	0	0	0	0	0	0	0	0	0	0	0	0	0	0	0	0	0	4.60883e+06	0	0	0	0	0	0	0	0	0	0
SEQF1468.1_00059	170	SEQF1468.1_00059 30S ribosomal protein S5 [HMT-348 Saccharibacteria TM7 G-1 bacterium HMT 348 no strain info]	6	6	63	0	72400000	137000000	84100000	282000000	56500000	65400000	13500000	0	589000000	904000000	0	147000000	114000000	0	124000000	0	0	0	67700000	71700000	607000000	150000000	1120000000	62600000	0	0	0	14800000	0	4618861	69800000	0	200000000	989000000	22800000	1500000000	0	32300000	158000000	32600000	0	633000000	0
SEQF1477.1_00350	537	SEQF1477.1_00350 Phosphoenolpyruvate carboxykinase (ATP) [HMT-317 Prevotella sp. HMT 317 F0108]	25	26	171	0	199000000	576000000	88700000	1610000000	101000000	99500000	0	55200000	3430000000	2190000000	0	175000000	1220000000	0	20000000	0	0	0	0	0	947000000	65300000	5370000000	1490000000	0	1860000000	0	819000000	302000000	0	533000000	0	659000000	12400000000	150000000	4560000000	0	790000000	1770000000	0	0	5080000000	0
SEQF1594.1_02166	124	SEQF1594.1_02166 30S ribosomal protein S6 [HMT-706 Kingella oralis ATCC 51147]	6	7	122	59500000	260000000	197000000	1080000000	1990000000	650000000	0	0	585000000	2300000000	61700000	0	84600000	123000000	100000000	392000000	1070000000	6450000000	0	809000000	0	1970000000	747000000	2390000000	182000000	0	230000000	0	0	0	23100000	246000000	0	321000000	2010000000	0	0	0	0	0	252000000	0	0	68900000
SEQF1668.1_01281	333	SEQF1668.1_01281 DNA-directed RNA polymerase subunit alpha [HMT-849 Actinomyces johnsonii F0330]	6	7	60	145000000	31500000	47400000	14300000	24800000	19800000	16800000	14000000	18600000	48700000	0	0	0	28800000	0	0	0	43900000	42500000	279000000	0	31500000	9811990	368000000	189000000	17800000	304000000	0	38300000	46600000	34900000	89600000	0	43800000	68000000	191000000	42300000	0	0	0	29700000	0	0	0
SEQF1668.1_01776	343	SEQF1668.1_01776 Ketol-acid reductoisomerase (NADP(+)) [HMT-849 Actinomyces johnsonii F0330]	10	11	62	597000000	7713243	0	24300000	191000000	51100000	0	0	56300000	108000000	9411034	0	0	4.34587e+06	0	11100000	0	57900000	55700000	629000000	0	0	0	784000000	225000000	7.35163e+06	665000000	0	102000000	103000000	0	179000000	0	89700000	221000000	255000000	135000000	0	0	0	0	0	0	0
SEQF1678.1_02199	348	SEQF1678.1_02199 DNA-directed RNA polymerase subunit alpha [HMT-739 Arachnia propionica F0230a]	3	4	43	135000000	25200000	0	58400000	76800000	86400000	0	0	0	0	0	0	0	55100000	0	0	0	0	0	115000000	0	68200000	0	158000000	0	0	70300000	0	51000000	0	0	33300000	0	0	51800000	46700000	48900000	0	0	0	0	0	0	0
SEQF1799.1_01341	760	SEQF1799.1_01341 Beta-glucosidase BoGH3A [HMT-562 Prevotella buccalis ATCC 35310]	5	5	47	0	0	0	0	0	0	0	3840000000	0	0	0	28800000	37200000	673000000	4450000000	795000000	379000000	281000000	0	0	0	0	0	0	0	0	0	0	0	0	299000000	0	44100000	0	0	127000000	0	0	181000000	0	339000000	0	0	0
SEQF1799.1_02247	296	SEQF1799.1_02247 30S ribosomal protein S2 [HMT-562 Prevotella buccalis ATCC 35310]	6	8	70	0	11600000	0	50000000	342000000	111000000	0	0	16200000	0	141000000	0	0	0	0	0	0	103000000	0	0	0	480000000	0	389000000	0	0	73100000	0	6.72011e+06	0	0	160000000	0	0	142000000	0	211000000	0	0	0	0	0	492000000	0
SEQF1863.1_00703	672	SEQF1863.1_00703 Transketolase [HMT-378 Prevotella micans F0438]	6	6	52	0	0	0	0	0	0	0	0	0	20500000	0	0	0	0	0	0	0	0	0	0	0	65400000	0	88700000	125000000	0	45000000	0	53300000	84700000	0	0	0	77100000	559000000	0	61100000	0	61700000	84700000	19400000	0	483000000	0
SEQF1900.1_00541	1429	SEQF1900.1_00541 DNA-directed RNA polymerase subunit beta' [HMT-326 Capnocytophaga endodontalis F0382]	23	28	192	25900000	51400000	0	102000000	609000000	190000000	10700000	0	6886650	303000000	58000000	0	0	25100000	0	35800000	0	590000000	0	0	0	1660000000	29900000	961000000	80000000	8.15853e+06	559000000	0	7946138	46300000	0	107000000	0	0	991000000	7896692	575000000	0	11600000	12700000	0	0	374000000	0
SEQF1947.1_00760	653	SEQF1947.1_00760 ATP-dependent DNA helicase RecQ [HMT-029 Treponema vincentii F0403]	3	3	39	35100000	0	127000000	69100000	0	0	39400000	82800000	134000000	135000000	44300000	0	47200000	50200000	72400000	23300000	74700000	0	104000000	60800000	67300000	180000000	86600000	117000000	357000000	0	0	0	0	80500000	0	0	275000000	184000000	0	0	84100000	303000000	0	0	208000000	0	0	0
SEQF1958.1_01068	415	SEQF1958.1_01068 Serine hydroxymethyltransferase [HMT-726 Centipeda periodontii DSM 2778]	5	7	72	0	0	0	12700000	0	6.13514e+06	0	4616361	8401059	74300000	66000000	0	0	0	0	4760070	2.24489e+06	5236165	0	14600000	6.90349e+06	17600000	8255000	31400000	9480981	0	0	11100000	14400000	3.21041e+06	12300000	10800000	0	0	0	0	45500000	7986303	13300000	4.33435e+06	11200000	0	0	3.19379e+06
SEQF1988.2_02220	546	SEQF1988.2_02220 Pyrophosphate--fructose 6-phosphate 1-phosphotransferase [HMT-705 Prevotella oralis ATCC 33269]	4	7	76	0	136000000	0	1770000000	83100000	0	2550000000	1070000000	0	1760000000	0	1080000000	0	352000000	0	768000000	0	0	0	106000000	0	575000000	0	949000000	689000000	0	109000000	3140000000	0	0	1460000000	47800000	1420000000	2490000000	1710000000	947000000	291000000	0	0	120000000	0	767000000	384000000	0
SEQF2573.1_00181	480	SEQF2573.1_00181 Serine/threonine-protein kinase PknD [HMT-888 Actinomyces dentalis DSM 19115]	5	5	32	114000000	0	0	224000000	169000000	122000000	0	70000000	0	0	49600000	0	0	192000000	9128258	48800000	0	267000000	136000000	189000000	0	0	0	0	72700000	282000000	0	14800000	10200000	0	24300000	0	49700000	42300000	47800000	0	35200000	0	50900000	61600000	0	0	137000000	0
SEQF2583.1_00745	306	SEQF2583.1_00745 hypothetical protein [HMT-191 Acidipropionibacterium acidifaciens DSM 21887]	3	3	32	49700000	121000000	0	57000000	0	0	4.83958e+06	13900000	0	13700000	28900000	0	0	0	40000000	52700000	0	129000000	0	69400000	0	45500000	32400000	53900000	87100000	79800000	46600000	111000000	0	0	24100000	50100000	87500000	0	0	50200000	75700000	60300000	42000000	140000000	0	0	0	0
SEQF2748.1_00976	401	SEQF2748.1_00976 Putative carbamoyltransferase YgeW [HMT-212 Leptotrichia sp. HMT 212 W10393]	17	17	97	241000000	47800000	0	619000000	705000000	172000000	16200000	0	0	279000000	45200000	0	37500000	45500000	0	46500000	0	0	0	52200000	0	1300000000	289000000	186000000	78900000	15700000	554000000	0	9626193	0	21700000	3658279	0	0	356000000	12100000	56300000	0	0	17100000	79800000	0	285000000	0
SEQF2749.1_01669	1060	SEQF2749.1_01669 Multidrug efflux pump subunit AcrB [HMT-894 Ottowia sp. HMT 894 W10237]	4	4	35	186000000	119000000	184000000	0	188000000	42500000	0	0	0	0	229000000	137000000	298000000	60000000	75700000	87100000	29600000	0	0	0	98600000	203000000	0	0	293000000	53700000	0	121000000	73900000	261000000	0	36200000	332000000	205000000	0	0	85600000	342000000	46800000	0	98400000	0	0	104000000
SEQF2764.1_04512	459	SEQF2764.1_04512 Hydroxydechloroatrazine ethylaminohydrolase [HMT-659 Mesorhizobium japonicum USDA 3471]	3	3	47	0	0	0	10900000	1.76082e+06	0	0	0	0	0	0	0	0	0	0	0	0	0	0	0	0	0	0	0	0	0	0	0	0	0	0	0	0	0	0	0	0	0	0	0	0	0	0	7120420
SEQF2787.1_00127	1215	SEQF2787.1_00127 DNA-directed RNA polymerase subunit beta' [HMT-557 Peptostreptococcaceae G-9 Eubacterium brachy ATCC 33089]	5	7	58	0	0	262000000	0	0	0	0	0	0	0	0	0	0	0	0	0	0	0	0	0	0	0	0	210000000	0	0	0	0	0	0	0	0	0	0	177000000	0	0	0	0	0	0	0	0	0
SEQF2885.1_02129	425	SEQF2885.1_02129 ATP-dependent Clp protease ATP-binding subunit ClpX [HMT-339 Janibacter indicus YFY001]	5	5	59	0	0	0	0	22900000	15100000	15500000	0	0	156000000	0	0	0	151000000	0	0	0	0	0	0	0	201000000	0	356000000	0	25300000	0	0	0	33800000	0	0	0	0	293000000	0	12300000	54600000	0	0	0	0	0	24000000
SEQF2886.1_01770	1238	SEQF2886.1_01770 ATP-dependent helicase/nuclease subunit A [HMT-030 Corynebacterium afermentans LCDC880199]	3	3	47	0	0	0	0	0	0	0	0	0	0	0	0	0	0	0	0	0	0	0	8.24881e+06	0	0	0	0	0	0	0	0	0	0	0	0	0	0	0	2.30033e+06	0	0	0	0	0	0	0	0
SEQF2899.1_00306	793	SEQF2899.1_00306 GTP pyrophosphokinase [HMT-956 Neisseria cinerea ATCC 14685]	3	3	45	0	0	0	0	159000000	0	0	0	0	0	0	0	0	0	0	0	0	34600000	0	0	0	0	0	0	0	0	0	0	0	0	0	0	0	0	0	0	0	0	0	0	0	0	0	0
SEQF3148.1_03535	693	SEQF3148.1_03535 Sensor histidine kinase RcsC [HMT-636 Bosea vestrisii 3192]	4	4	34	0	0	0	16700000	0	148000000	128000000	46800000	56300000	0	0	0	0	0	0	0	0	0	0	0	16300000	0	0	0	0	0	0	32000000	0	0	0	0	0	0	0	0	0	0	0	0	0	0	0	0
SEQF3179.1_02150	409	SEQF3179.1_02150 Arginine deiminase [HMT-081 Peptostreptococcaceae G-7 bacterium HMT 081 W5028]	3	3	33	514000000	358000000	453000000	1060000000	349000000	0	941000000	874000000	0	710000000	730000000	900000000	660000000	655000000	0	417000000	198000000	532000000	0	0	0	511000000	0	722000000	0	662000000	82600000	1040000000	713000000	0	797000000	677000000	698000000	1070000000	595000000	0	0	736000000	839000000	0	639000000	0	1090000000	984000000
SEQF3793.1_04721	806	SEQF3793.1_04721 hypothetical protein [HMT-612 Pseudomonas fluorescens CREA-C16]	3	3	33	0	0	0	0	0	0	0	0	0	0	0	0	0	0	0	0	0	0	0	0	0	0	0	0	0	0	24700000	4728408	0	0	0	0	0	0	0	0	0	0	0	0	0	0	0	0
SEQF3817.1_02253	254	SEQF3817.1_02253 Vegetative protein 296 [HMT-197 Kocuria rhizophila TPW45]	3	3	121	0	0	0	0	0	2397980	0	0	0	0	1.9687e+06	0	0	0	0	0	0	0	0	0	0	0	0	0	0	0	0	0	0	0	0	0	0	0	0	0	0	0	0	0	0	0	0	0
SEQF4132.1_00753	5366	SEQF4132.1_00753 hypothetical protein [HMT-780 Veillonella sp. HMT 780 3913]	23	23	46	0	0	0	0	0	0	2140000000	0	215000000	0	0	0	0	0	341000000	0	0	0	0	0	0	145000000	870000000	0	0	0	0	0	0	0	0	0	0	0	63300000	0	0	57000000	0	0	0	0	0	0
SEQF4360.1_03892	428	SEQF4360.1_03892 hypothetical protein [HMT-663 Stenotrophomonas maltophilia PSKL2]	3	3	32	11700000000	1980000000	7450000000	0	0	0	335000000	0	0	0	11000000000	7110000000	0	3880000000	2090000000	4730000000	415000000	0	319000000	0	0	2350000000	0	3790000000	28800000000	6120000000	551000000	11200000000	0	1330000000	0	0	19600000000	12200000000	1970000000	0	4480000000	16900000000	3150000000	16600000000	12400000000	0	15500000000	0
SEQF4371.1_00930	401	SEQF4371.1_00930 Prophage integrase IntA [HMT-663 Stenotrophomonas maltophilia NCTC10498]	4	4	53	0	0	851000000	760000000	0	0	397000000	203000000	582000000	0	0	552000000	375000000	603000000	233000000	1080000000	881000000	692000000	586000000	1140000000	0	570000000	968000000	0	0	907000000	943000000	1630000000	1240000000	176000000	312000000	422000000	0	0	0	1300000000	0	0	804000000	1800000000	0	200000000	0	717000000
SEQF4761.1_00911	930	SEQF4761.1_00911 Chromosome partition protein Smc [HMT-060 Corynebacterium pseudodiphtheriticum ACRQT]	5	5	40	0	0	0	0	0	0	0	0	0	5069052	0	0	0	0	0	0	0	0	0	1075389	0	0	1.12581e+06	0	0	0	3172192	0	0	0	0	3.91299e+06	0	0	0	0	0	0	0	0	0	0	0	1.1254e+06
SEQF4821.1_00082	1069	SEQF4821.1_00082 hypothetical protein [HMT-753 Cronobacter sakazakii JXES-28]	3	5	37	0	0	0	0	0	0	0	0	0	0	0	0	0	0	0	0	0	0	0	0	0	0	0	0	0	0	0	49300000	0	0	0	0	0	0	68600000	0	0	0	0	0	0	0	0	0
SEQF5230.1_03127	333	SEQF5230.1_03127 IS30 family transposase ISRssp4 [HMT-659 Mesorhizobium japonicum Opo-235]	3	3	42	0	0	2130000000	281000000	0	0	0	0	0	0	0	0	2980000000	1070000000	397000000	0	0	0	561000000	0	0	0	0	0	0	0	0	0	0	0	0	0	0	0	0	0	0	0	7.36904e+06	1980000000	0	1310000000	0	0
SEQF5491.1_02537	14307	SEQF5491.1_02537 hypothetical protein [HMT-834 Pseudomonas otitidis BML-PP029]	22	22	52	0	0	0	84100000	0	0	0	0	0	0	0	0	0	0	0	0	0	0	0	0	0	0	0	0	0	0	0	891000000	0	0	0	0	0	0	0	0	0	0	0	0	0	0	0	0
SEQF6040.1_01873	627	SEQF6040.1_01873 N-substituted formamide deformylase [HMT-597 Bradyrhizobium elkanii USDA 3254]	3	3	45	0	0	0	0	101000000	0	0	0	0	39200000	0	0	0	0	0	0	0	17400000	0	0	0	0	0	0	0	0	0	0	0	0	0	0	115000000	6.91138e+06	0	0	0	0	0	0	0	0	0	0
SEQF7622.1_00148	1043	SEQF7622.1_00148 hypothetical protein [HMT-701 Schaalia odontolytica NCTC9935]	5	5	49	387000000	0	0	0	0	0	0	0	0	0	0	0	0	0	0	137000000	0	59000000	0	0	0	0	0	0	0	0	0	0	0	0	0	0	0	0	0	0	0	0	0	0	0	0	0	0
SEQF7642.1_00629	167	SEQF7642.1_00629 hypothetical protein [HMT-182 Anoxybacillus flavithermus WS5493]	3	3	48	0	0	516000000	0	367000000	58000000	0	0	0	0	0	321000000	251000000	0	0	0	0	821000000	0	450000000	0	0	138000000	163000000	0	0	0	0	0	0	1320000000	0	0	0	469000000	0	0	25100000	0	0	0	0	4920000000	0
SEQF7735.1_00716	396	SEQF7735.1_00716 Elongation factor Tu [HMT-022 Lautropia mirabilis NCTC12852]	18	23	390	933000000	127000000	784000000	5400000000	8140000000	3240000000	432000000	0	1090000000	987000000	186000000	0	0	156000000	104000000	936000000	792000000	11900000000	2180000000	314000000	86400000	4990000000	766000000	1000000000	1090000000	55600000	2070000000	0	0	0	555000000	535000000	0	42000000	4350000000	0	0	0	0	0	0	0	0	0
SEQF7862.1_01987	1521	SEQF7862.1_01987 hypothetical protein [HMT-938 Limosilactobacillus reuteri SKKU-OGDONS-01]	3	3	32	0	0	390000000	403000000	0	101000000	190000000	169000000	538000000	242000000	385000000	428000000	500000000	261000000	0	536000000	575000000	307000000	0	368000000	0	464000000	0	0	1450000000	309000000	774000000	794000000	0	1250000000	0	201000000	1270000000	971000000	1580000000	1450000000	297000000	0	0	565000000	1580000000	0	779000000	1600000000
SEQF7864.2_00979	830	SEQF7864.2_00979 hypothetical protein [HMT-938 Limosilactobacillus reuteri I49]	4	4	37	0	189000000	0	332000000	189000000	0	0	51800000	0	0	0	1680000000	976000000	135000000	0	201000000	0	340000000	0	0	0	0	301000000	306000000	196000000	0	0	202000000	103000000	699000000	119000000	247000000	283000000	375000000	0	340000000	749000000	278000000	78100000	165000000	50900000	0	1170000000	370000000
SEQF8252.1_03979	1810	SEQF8252.1_03979 hypothetical protein [HMT-477 Pseudomonas stutzeri 19SMN4]	4	4	80	0	0	0	0	0	0	0	0	0	0	0	0	0	0	0	0	0	3.97953e+06	0	0	0	1.54321e+06	0	3.09679e+06	0	0	0	0	0	0	0	0	0	0	0	1.65081e+06	1.06302e+06	0	0	0	0	0	0	0
SEQF8604.1_04078	443	SEQF8604.1_04078 D-serine dehydratase [HMT-216 Acidovorax temperans DSM 7270]	3	3	35	339000000	0	0	0	0	94700000	142000000	262000000	118000000	0	103000000	60800000	0	0	0	97100000	71600000	55100000	140000000	65300000	34000000	214000000	0	872000000	0	103000000	0	138000000	78700000	67900000	69800000	129000000	0	0	0	92100000	81300000	0	92200000	67300000	177000000	39400000	353000000	0
SEQF8614.1_03850	1033	SEQF8614.1_03850 Type I restriction enzyme EcoR124II R protein [HMT-858 Comamonas testosteroni I2]	4	5	38	75600000	0	0	42500000	0	0	123000000	128000000	0	213000000	0	0	154000000	0	159000000	0	23100000	0	0	0	118000000	0	20900000	0	40500000	0	0	126000000	150000000	138000000	0	28400000	0	0	0	0	0	0	0	0	105000000	0	0	0
SEQF8721.1_04650	934	SEQF8721.1_04650 hypothetical protein [HMT-027 Cupriavidus gilardii Marseille CSURQ4897]	3	3	35	0	0	24800000	71400000	0	50800000	63000000	21500000	77000000	0	24000000	88100000	42800000	0	64100000	0	0	9578870	0	0	112000000	0	14100000	0	0	0	0	8775346	0	6.64855e+06	8321701	11100000	0	12900000	0	0	7.45388e+06	15100000	10700000	24400000	21000000	9552324	57900000	22500000
SEQF8780.1_02287	2686	SEQF8780.1_02287 hypothetical protein [HMT-568 Lacticaseibacillus casei N]	19	19	47	0	0	0	0	0	0	0	84000000	0	0	0	0	0	5.5294e+06	0	0	0	0	0	0	0	0	0	0	0	0	0	0	0	0	0	0	0	0	0	0	0	0	0	0	0	0	0	0
SEQF9970.1_01120	633	SEQF9970.1_01120 hypothetical protein [HMT-884 Lentilactobacillus rapi IMAU92037]	4	4	32	0	0	3250000000	0	4640000000	0	0	809000000	63500000	1390000000	0	0	809000000	1200000000	687000000	91200000	72200000	1080000000	579000000	0	0	4070000000	1760000000	0	0	591000000	0	1420000000	922000000	0	0	78000000	0	82100000	52800000	403000000	51300000	868000000	63400000	0	627000000	378000000	440000000	1220000000
SEQF10018.1_02623	545	SEQF10018.1_02623 60 kDa chaperonin [HMT-654 Eggerthella lenta APC055-529-1D]	5	6	50	0	0	0	0	88700000	31600000	0	0	0	277000000	24900000	0	0	45500000	0	0	0	0	0	0	0	273000000	119000000	229000000	99400000	0	223000000	0	31600000	0	0	0	25400000	33400000	762000000	0	299000000	0	0	0	0	0	109000000	0
SEQF10022.1_01602	1791	SEQF10022.1_01602 hypothetical protein [HMT-654 Eggerthella lenta APC055-920-1E]	6	6	46	114000000	375000000	0	96600000	0	884000000	299000000	0	19700000	6.33293e+06	49500000	0	69900000	106000000	4.8963e+06	179000000	0	0	98500000	0	0	0	550000000	324000000	927000000	4220000000	151000000	0	0	27000000	19600000	12600000	13100000	234000000	0	0	0	0	0	46800000	125000000	85500000	134000000	0
SEQF1006.1_01944	706	SEQF1006.1_01944 Elongation factor G [HMT-700 Capnocytophaga ochracea F0287]	25	26	222	62500000	717000000	0	1500000000	1380000000	1390000000	7084548	0	722000000	521000000	0	0	0	39500000	0	19500000	0	3460000000	0	0	0	5030000000	626000000	1720000000	642000000	8203556	2200000000	0	0	0	11300000	390000000	0	31600000	2000000000	0	434000000	0	0	9677021	17000000	0	280000000	0
SEQF10092.1_01730	379	SEQF10092.1_01730 putative oxidoreductase YjmC [HMT-160 Veillonella dispar NCTC11831]	16	16	178	155000000	234000000	1440000000	493000000	807000000	0	35900000	0	0	1670000000	0	0	497000000	0	0	0	0	0	1050000000	1290000000	0	3630000000	261000000	2730000000	622000000	113000000	2010000000	0	62400000	138000000	207000000	2290000000	25500000	127000000	4590000000	507000000	361000000	0	81500000	0	24000000	0	492000000	0
SEQF10095.1_00214	565	SEQF10095.1_00214 hypothetical protein [HMT-160 Veillonella dispar BIOML-A1]	3	3	34	0	10700000	35900000	31800000	0	0	0	68600000	0	132000000	11500000	95600000	0	0	37300000	7.48444e+06	0	11900000	0	17200000	64600000	0	36300000	39000000	0	0	0	0	27100000	27800000	73900000	0	0	47300000	0	20100000	165000000	0	66100000	171000000	36200000	0	208000000	33600000
SEQF1013.1_00154	694	SEQF1013.1_00154 Alpha-1,4-glucan:maltose-1-phosphate maltosyltransferase [HMT-666 Corynebacterium matruchotii ATCC 14266]	11	11	90	583000000	239000000	16100000	0	94100000	199000000	0	113000000	0	0	355000000	0	0	243000000	0	0	7281384	0	0	292000000	0	283000000	22100000	126000000	0	28200000	0	28700000	247000000	485000000	71200000	73000000	54900000	124000000	134000000	41700000	119000000	0	97000000	0	18400000	0	57500000	0
SEQF1013.1_00359	204	SEQF1013.1_00359 50S ribosomal protein L25 [HMT-666 Corynebacterium matruchotii ATCC 14266]	4	4	75	592000000	11200000	17200000	0	29500000	698000000	0	24100000	0	12000000	218000000	0	0	211000000	0	28000000	0	0	0	199000000	0	212000000	0	133000000	36700000	14400000	14700000	43400000	312000000	374000000	77300000	34000000	43300000	47500000	114000000	0	90100000	0	156000000	0	18500000	0	72600000	0
SEQF1013.1_00437	252	SEQF1013.1_00437 3'-phosphoadenosine 5'-phosphate phosphatase [HMT-666 Corynebacterium matruchotii ATCC 14266]	6	6	70	91400000	0	29800000	0	77200000	188000000	0	19600000	0	0	70800000	0	0	200000000	0	0	0	0	0	155000000	0	1020000000	0	166000000	17000000	0	7380250	1.73694e+06	348000000	238000000	0	20900000	3.18732e+06	131000000	289000000	11400000	187000000	0	298000000	0	0	0	210000000	0
SEQF1013.1_01088	795	SEQF1013.1_01088 Maltodextrin phosphorylase [HMT-666 Corynebacterium matruchotii ATCC 14266]	10	10	64	367000000	16300000	121000000	0	27700000	356000000	0	19900000	0	10100000	46900000	0	0	167000000	0	0	0	0	0	54500000	0	206000000	0	25500000	67700000	9890936	8.13122e+06	13800000	94300000	84100000	18500000	28600000	19200000	20500000	43700000	13700000	45000000	0	37700000	0	9159263	0	15400000	0
SEQF1013.1_01512	551	SEQF1013.1_01512 Phosphoglucomutase [HMT-666 Corynebacterium matruchotii ATCC 14266]	24	25	224	1530000000	221000000	7.5836e+06	0	433000000	690000000	0	397000000	0	0	752000000	0	0	1950000000	0	43900000	0	0	0	559000000	0	1560000000	0	629000000	239000000	9443096	23400000	153000000	1330000000	1260000000	361000000	282000000	4948705	400000000	1110000000	253000000	1680000000	0	474000000	0	110000000	0	201000000	0
SEQF1016.1_02031	592	SEQF1016.1_02031 Acetolactate synthase isozyme 3 large subunit [HMT-577 Eikenella corrodens ATCC 23834]	5	6	45	19200000	12000000	0	119000000	135000000	84100000	6822412	0	61100000	144000000	0	0	20700000	0	0	33100000	109000000	756000000	20800000	17500000	0	147000000	76600000	171000000	34000000	0	31700000	0	0	0	12800000	9438332	0	16000000	302000000	0	0	0	0	0	0	0	0	0
SEQF1018.2_00649	843	SEQF1018.2_00649 hypothetical protein [HMT-539 Filifactor alocis ATCC 35896]	4	4	41	5150000000	994000000	86300000	55700000	459000000	0	0	661000000	0	1050000000	3740000000	0	6330000000	1430000000	0	0	0	0	0	0	2430000000	412000000	0	725000000	621000000	3200000000	1300000000	0	0	0	0	583000000	1950000000	0	1690000000	639000000	2120000000	12200000000	1320000000	0	3360000000	2160000000	4730000000	2020000000
SEQF1033.1_00036	396	SEQF1033.1_00036 Elongation factor Tu [HMT-273 Porphyromonas endodontalis ATCC 35406]	11	23	588	227000000	167000000	0	0	344000000	0	72300000	25500000	0	1320000000	388000000	0	200000000	254000000	0	210000000	0	0	0	69200000	110000000	386000000	24300000	1980000000	585000000	0	0	0	157000000	45000000	17300000	70000000	53100000	217000000	1780000000	0	4480000000	0	218000000	17500000	13800000	0	494000000	0
SEQF1075.1_01743	321	SEQF1075.1_01743 Glutamate formimidoyltransferase [HMT-202 Fusobacterium nucleatum subsp. polymorphum ATCC 10953]	14	14	96	0	115000000	0	631000000	585000000	119000000	20500000	2.6159e+06	0	1120000000	51500000	0	18500000	94100000	0	17200000	0	0	0	0	3.19423e+06	1080000000	162000000	828000000	9592760	5.82466e+06	1100000000	0	0	0	0	23700000	0	0	3300000000	0	1000000000	0	0	11200000	10100000	0	1310000000	0
SEQF1076.1_02106	167	SEQF1076.1_02106 Flavodoxin [HMT-200 Fusobacterium nucleatum subsp. vincentii ATCC 49256]	7	7	110	0	197000000	0	271000000	1650000000	194000000	0	0	0	1410000000	86800000	0	0	1070000000	0	65100000	0	0	0	55500000	38500000	1880000000	250000000	4680000000	147000000	0	1660000000	0	1050000000	1430000000	222000000	1470000000	0	683000000	2070000000	0	5210000000	0	338000000	3290000000	0	0	4070000000	0
SEQF1100.1_00550	354	SEQF1100.1_00550 Sorbitol dehydrogenase [HMT-669 Neisseria meningitidis 053442]	14	14	127	16900000	174000000	31500000	1240000000	1300000000	578000000	0	0	180000000	3620000000	0	0	0	29900000	0	554000000	693000000	2930000000	0	217000000	0	2590000000	720000000	1860000000	61100000	0	219000000	0	0	119000000	35800000	49400000	0	0	4050000000	0	0	0	0	0	412000000	0	20500000	0
SEQF1100.1_01985	701	SEQF1100.1_01985 Elongation factor G [HMT-669 Neisseria meningitidis 053442]	34	35	487	65100000	113000000	20100000	3500000000	3840000000	1400000000	0	0	1520000000	3570000000	59600000	0	395000000	18600000	143000000	529000000	3940000000	18900000000	0	1940000000	0	4580000000	870000000	4460000000	298000000	0	188000000	0	0	0	0	227000000	0	558000000	10600000000	0	0	0	0	0	291000000	0	108000000	13700000
SEQF1167.1_01008	302	SEQF1167.1_01008 Putative lipid kinase [HMT-485 Agrobacterium tumefaciens C58]	3	3	51	0	0	0	0	0	0	0	0	0	0	0	0	6.8197e+06	0	0	2.16928e+06	0	0	0	203000000	0	0	0	0	0	0	0	0	0	0	0	0	0	0	0	0	0	0	0	0	0	0	0	0
SEQF1175.1_00312	327	SEQF1175.1_00312 Imidazoleglycerol-phosphate dehydratase [HMT-682 Neisseria mucosa ATCC 25996]	13	13	86	0	0	0	277000000	236000000	87700000	0	0	55000000	334000000	0	0	39700000	0	0	38400000	182000000	459000000	0	106000000	0	73800000	166000000	321000000	9651362	0	7.59358e+06	0	0	0	0	0	0	0	896000000	0	0	0	0	0	42500000	0	0	0
SEQF1221.1_00796	598	SEQF1221.1_00796 Oxaloacetate decarboxylase alpha chain [HMT-545 Aggregatibacter aphrophilus NJ8700]	5	7	54	0	17300000	0	20000000	649000000	23600000	0	19600000	0	418000000	646000000	0	88400000	152000000	0	0	0	0	0	47600000	107000000	117000000	0	568000000	673000000	0	0	0	40800000	179000000	54100000	78800000	0	253000000	1110000000	43100000	325000000	0	63800000	24200000	28300000	0	622000000	0
SEQF1287.1_01576	440	SEQF1287.1_01576 6-phospho-alpha-glucosidase [HMT-563 Leptotrichia buccalis DSM 1135]	12	13	96	88400000	55100000	33300000	87800000	91400000	73200000	0	0	0	276000000	523000000	0	0	1470000000	0	175000000	0	0	0	141000000	0	167000000	45500000	941000000	291000000	0	702000000	0	59200000	150000000	0	757000000	176000000	0	278000000	0	753000000	0	0	0	53700000	0	272000000	0
SEQF1388.1_00611	273	SEQF1388.1_00611 hypothetical protein [HMT-701 Schaalia odontolytica ATCC 17982]	4	4	47	0	0	0	0	0	0	0	0	0	0	548000000	0	0	0	0	0	0	0	0	0	0	0	846224	0	0	0	0	0	0	599000000	0	0	0	0	0	0	0	0	0	0	0	0	0	0
SEQF1451.1_00114	446	SEQF1451.1_00114 NAD-specific glutamate dehydrogenase [HMT-274 Bacteroidales G-2 bacterium HMT 274 F0058]	13	18	192	52600000	244000000	0	558000000	131000000	213000000	0	11300000	285000000	54700000	0	0	53300000	1020000000	0	0	0	1340000000	0	0	0	2220000000	147000000	484000000	345000000	25400000	811000000	0	0	28200000	61500000	121000000	0	18200000	1130000000	13600000	1490000000	0	0	737000000	159000000	0	318000000	0
SEQF1616.1_00198	189	SEQF1616.1_00198 hypothetical protein [HMT-125 Selenomonas flueggei ATCC 43531]	5	5	156	0	390000000	0	82000000	7300000000	119000000	0	163000000	0	5140000000	6760000000	0	701000000	1620000000	0	0	0	0	0	422000000	591000000	293000000	31300000	8850000000	3900000000	0	105000000	0	80200000	115000000	302000000	428000000	70300000	703000000	3830000000	0	1610000000	0	391000000	125000000	0	0	3080000000	0
SEQF1622.1_02792	111	SEQF1622.1_02792 Elongation factor Tu [HMT-554 Acinetobacter baumannii AB307-0294]	3	5	96	527000000	0	220000000	1520000000	171000000	424000000	0	0	721000000	983000000	462000000	0	0	153000000	0	620000000	515000000	1130000000	0	24900000	0	2410000000	23400000	2350000000	2.93791e+06	0	406000000	0	193000000	0	86000000	187000000	0	70300000	1740000000	37900000	340000000	0	0	0	0	0	245000000	0
SEQF1638.1_01424	538	SEQF1638.1_01424 GMP synthase [glutamine-hydrolyzing] [HMT-558 Levilactobacillus brevis ATCC 27305]	6	6	44	0	0	71300000	0	59600000	0	0	0	0	0	151000000	153000000	38300000	54000000	0	11700000	49200000	137000000	0	0	0	194000000	0	77600000	233000000	60600000	0	20700000	14400000	329000000	370000000	41400000	209000000	164000000	175000000	0	169000000	1020000000	0	0	64000000	5.80451e+06	41800000	373000000
SEQF1641.1_01637	565	SEQF1641.1_01637 DNA repair protein RecN [HMT-662 Finegoldia magna ATCC 53516]	4	4	29	146000000	0	151000000	0	0	0	0	0	27600000	0	164000000	89100000	236000000	35400000	0	77000000	0	0	0	99100000	0	0	52900000	0	327000000	39700000	0	82500000	0	93500000	53500000	0	214000000	111000000	0	0	0	312000000	75000000	178000000	323000000	63400000	181000000	102000000
SEQF1653.1_00061	808	SEQF1653.1_00061 Phenylalanine--tRNA ligase beta subunit [HMT-325 Capnocytophaga granulosa ATCC 51502]	5	5	51	0	0	0	0	0	0	0	0	0	19600000	0	0	0	0	0	0	0	19500000	0	0	0	75600000	0	114000000	0	0	0	0	0	0	0	0	0	0	0	0	13400000	0	0	0	0	0	0	0
SEQF1680.2_02386	609	SEQF1680.2_02386 Chaperone protein DnaK [HMT-202 Fusobacterium nucleatum subsp. polymorphum F0401]	22	22	139	101000000	149000000	0	237000000	141000000	0	0	0	0	623000000	49600000	0	76700000	96300000	0	0	0	0	0	0	0	1580000000	149000000	2060000000	144000000	0	1080000000	0	26000000	9624494	0	156000000	18600000	13500000	2600000000	0	1180000000	0	38800000	55500000	16900000	0	1000000000	0
SEQF1800.1_02548	858	SEQF1800.1_02548 hypothetical protein [HMT-469 Prevotella melaninogenica D18]	7	7	45	145000000	126000000	0	139000000	477000000	85700000	88600000	0	262000000	407000000	0	0	0	94800000	0	0	144000000	0	166000000	0	0	269000000	131000000	279000000	0	0	0	0	166000000	0	0	114000000	0	0	211000000	45000000	0	0	0	0	0	0	0	0
SEQF1879.1_01253	143	SEQF1879.1_01253 hypothetical protein [HMT-370 Fusobacterium sp. HMT 370 F0437]	10	10	97	7.62863e+06	366000000	0	392000000	895000000	390000000	12900000	11300000	0	1180000000	261000000	0	36400000	184000000	0	30200000	0	0	0	0	0	1450000000	207000000	706000000	25900000	0	938000000	0	25900000	0	57500000	135000000	0	26600000	3340000000	0	1090000000	0	292000000	252000000	188000000	0	1490000000	0
SEQF1888.2_00858	94	SEQF1888.2_00858 50S ribosomal protein L31 type B [HMT-070 Streptococcus oralis F0441]	4	4	79	83600000	31000000	282000000	202000000	300000000	303000000	0	0	129000000	493000000	47000000	0	22900000	0	0	80100000	115000000	1760000000	17900000	524000000	0	637000000	173000000	481000000	35800000	0	53900000	0	0	0	0	311000000	0	16800000	1300000000	0	10800000	0	9031369	0	19100000	0	136000000	0
SEQF1890.1_01310	460	SEQF1890.1_01310 hypothetical protein [HMT-133 Selenomonas sp. HMT 133 F0473]	4	4	41	324000000	6510000000	1280000000	1470000000	0	0	0	0	0	1480000000	5320000000	0	0	8510000000	33700000000	4390000000	0	3230000000	0	23900000000	2190000000	6990000000	12100000000	1200000000	0	4160000000	0	0	2090000000	0	13500000000	0	0	6500000000	1640000000	2530000000	0	13000000000	0	2180000000	0	1850000000	23600000000	0
SEQF1899.2_01023	337	SEQF1899.2_01023 Glyceraldehyde-3-phosphate dehydrogenase A [HMT-473 Alloprevotella sp. HMT 473 F0040]	7	17	331	285000000	0	542000000	574000000	933000000	295000000	715000000	107000000	0	2970000000	121000000	0	433000000	259000000	0	373000000	0	0	0	0	96200000	4160000000	1000000000	1530000000	420000000	0	235000000	19100000	475000000	0	218000000	85200000	0	412000000	1860000000	0	873000000	0	59100000	0	24600000	0	1760000000	0
SEQF1907.1_01253	201	SEQF1907.1_01253 30S ribosomal protein S4 [HMT-279 Porphyromonas pasteri F0450]	11	11	89	0	48100000	65700000	373000000	568000000	85500000	0	0	98500000	517000000	389000000	0	20300000	51300000	0	153000000	49100000	220000000	0	0	0	1740000000	88600000	1310000000	26600000	0	122000000	0	20100000	34600000	43400000	104000000	16200000	35700000	2430000000	17300000	602000000	0	0	0	0	0	426000000	0
SEQF1912.1_01180	379	SEQF1912.1_01180 Acyl-CoA dehydrogenase [HMT-377 Peptostreptococcaceae G-7 Eubacterium yurii subsps. yurii &#38; margaretiae ATCC 43715]	9	9	84	252000000	7121149	0	14900000	929000000	264000000	158000000	37700000	0	602000000	0	0	51800000	21000000	0	25300000	0	5933365	0	0	51700000	1540000000	0	171000000	30000000	0	141000000	0	34600000	7743897	0	24800000	26400000	49900000	222000000	0	0	0	150000000	467000000	30500000	0	919000000	0
SEQF1912.1_01951	848	SEQF1912.1_01951 hypothetical protein [HMT-377 Peptostreptococcaceae G-7 Eubacterium yurii subsps. yurii &#38; margaretiae ATCC 43715]	13	13	118	220000000	0	0	60100000	187000000	179000000	235000000	17500000	0	330000000	0	0	0	84900000	0	155000000	0	5.32023e+06	0	0	112000000	553000000	0	13500000	8113102	0	214000000	0	48200000	0	0	225000000	15600000	47800000	59000000	0	0	0	128000000	458000000	15200000	0	1370000000	0
SEQF1942.1_02390	421	SEQF1942.1_02390 hypothetical protein [HMT-769 Treponema socranskii ATCC 35535]	4	4	41	0	0	0	0	0	2230000000	1590000000	6090000000	0	0	22400000000	11500000000	0	0	4110000000	0	4290000000	0	0	10700000000	0	0	11300000000	0	0	0	0	0	1250000000	27800000000	11500000000	0	0	33500000	1660000000	0	8330000000	0	0	0	0	0	5570000000	2730000000
SEQF2022.1_00921	709	SEQF2022.1_00921 Glucan 1,4-alpha-glucosidase SusB [HMT-583 Prevotella dentalis DSM 3688]	4	4	61	0	0	0	0	0	0	0	0	0	0	0	0	0	0	0	0	0	0	0	0	0	0	0	74200000	0	0	0	0	0	0	0	4107094	0	0	78000000	0	14200000	0	0	0	0	0	0	0
SEQF2319.1_01987	1120	SEQF2319.1_01987 Protein translocase subunit SecA [HMT-863 Capnocytophaga sp. HMT 863 F0517]	21	21	67	0	0	0	32200000	157000000	0	0	0	0	199000000	0	0	0	0	0	0	0	108000000	0	0	102000000	1500000000	18400000	1700000000	25200000	0	99100000	0	0	0	0	8891162	0	0	524000000	0	79700000	0	0	0	0	0	0	0
SEQF2411.2_04669	563	SEQF2411.2_04669 hypothetical protein [HMT-559 Afipia broomeae ATCC 49717]	4	4	36	112000000	0	0	107000000	0	311000000	0	753000000	0	691000000	7010000000	50000000	599000000	0	0	0	891000000	783000000	797000000	2110000000	127000000	0	849000000	477000000	2720000000	0	0	0	322000000	3340000000	0	0	3640000000	0	0	0	0	2800000000	461000000	983000000	0	0	0	0
SEQF2444.1_01068	328	SEQF2444.1_01068 Fructose-bisphosphate aldolase [HMT-215 Leptotrichia sp. HMT 215 W9775]	15	15	215	990000000	41900000	0	1070000000	1130000000	632000000	16400000	0	0	1110000000	2800000000	0	20600000	1170000000	0	21100000	0	0	0	0	16800000	1760000000	613000000	2880000000	928000000	0	1470000000	0	587000000	183000000	115000000	287000000	0	0	4860000000	0	1210000000	0	0	40700000	193000000	0	538000000	0
SEQF2763.1_07156	1186	SEQF2763.1_07156 Nicotinate dehydrogenase subunit B [HMT-659 Mesorhizobium japonicum NZP2037]	5	5	45	0	0	0	0	0	0	0	0	0	0	0	0	0	0	0	0	0	41600000	0	0	23200000	0	0	0	0	0	0	0	0	0	0	0	0	0	0	0	0	0	0	0	0	0	0	0
SEQF2787.1_01286	602	SEQF2787.1_01286 Cadmium, zinc and cobalt-transporting ATPase [HMT-557 Peptostreptococcaceae G-9 Eubacterium brachy ATCC 33089]	3	3	52	0	0	0	0	0	0	0	0	0	0	0	0	0	0	0	0	0	0	0	0	0	0	0	0	0	0	0	0	0	0	0	0	2074258	0	0	0	2832014	0	0	0	0	0	0	0
SEQF2920.1_01307	305	SEQF2920.1_01307 Tagatose-6-phosphate kinase [HMT-498 Leptotrichia sp. HMT 498 F0590]	5	5	43	0	0	0	0	35900000	0	0	0	0	0	107000000	0	0	82100000	0	0	0	0	0	0	0	44900000	0	151000000	190000000	7488637	0	0	37500000	0	1.89267e+06	0	0	0	119000000	0	93400000	0	0	0	0	0	0	0
SEQF3080.1_01830	396	SEQF3080.1_01830 Elongation factor Tu [HMT-007 Erythrobacter tepidarius DSM 10594]	3	8	447	332000000	5.3611e+06	56400000	558000000	987000000	431000000	152000000	0	263000000	1510000000	64800000	0	0	54700000	0	124000000	602000000	1350000000	11600000	0	34000000	683000000	420000000	757000000	146000000	14400000	192000000	0	0	11600000	277000000	173000000	51300000	0	1310000000	0	0	0	0	0	0	0	0	0
SEQF3149.1_01049	1300	SEQF3149.1_01049 hypothetical protein [HMT-050 Corynebacterium macginleyi CCUG 32361]	3	3	43	0	0	0	0	11000000	11400000	46100000	19200000	21000000	13800000	16100000	0	0	16400000	14600000	9378114	0	0	0	0	11800000	0	0	0	0	11800000	0	4914175	7891413	0	15700000	0	0	0	4098020	19800000	6.57728e+06	0	18000000	0	0	0	10600000	6720194
SEQF3678.1_00926	413	SEQF3678.1_00926 hypothetical protein [HMT-349 Saccharibacteria_TM7_G-1 bacterium_HMT_349 PM007]	3	3	95	12800000000	0	19600000000	0	0	758000000	0	0	0	1660000000	0	8660000000	0	5600000000	2360000000	15200000000	0	0	94600000	0	0	1370000000	4620000000	0	93800000000	3050000000	2540000000	53700000000	23800000000	216000000000	16700000000	0	0	110000000000	189000000000	83800000000	0	159000000000	24700000000	269000000	244000000000	11500000000	60900000000	13000000000
SEQF3976.1_01191	494	SEQF3976.1_01191 30S ribosomal protein S1 [HMT-374 Cellulosimicrobium cellulans 2020WEIHUA_E]	4	10	112	164000000	0	0	0	33800000	9063620	0	0	0	121000000	0	0	0	19700000	0	8606562	0	108000000	0	0	0	0	0	367000000	36600000	0	154000000	0	12900000	0	0	208000000	0	17000000	852000000	23400000	44600000	3.28631e+06	0	0	0	0	48900000	0
SEQF4301.1_01757	666	SEQF4301.1_01757 hypothetical protein [HMT-596 Granulicatella elegans FDAARGOS_1559]	4	4	29	303000000	224000000	212000000	304000000	360000000	402000000	0	0	451000000	307000000	384000000	0	0	0	207000000	408000000	111000000	230000000	0	307000000	334000000	333000000	299000000	0	0	0	0	0	238000000	0	0	0	298000000	0	0	0	0	0	308000000	0	375000000	0	244000000	327000000
SEQF5136.1_01182	878	SEQF5136.1_01182 Chaperone protein ClpB [HMT-476 Neisseria subflava HP0001]	28	33	156	0	0	10900000	170000000	1220000000	54100000	0	0	16100000	412000000	21400000	0	67200000	21900000	6436057	10800000	242000000	1550000000	0	334000000	0	1140000000	143000000	219000000	18000000	0	24600000	0	3376159	0	4336529	15900000	0	13100000	3410000000	0	26700000	0	0	0	0	0	22700000	0
SEQF7421.1_01284	1236	SEQF7421.1_01284 hypothetical protein [HMT-830 Mobiluncus mulieris 23]	9	9	38	0	896000000	0	0	0	84000000	439000000	10400000	525000000	0	5350000000	0	0	32400000	371000000	0	358000000	1370000000	0	0	0	323000000	912000000	0	0	0	1230000000	0	1330000000	4170000000	0	0	6000000000	0	384000000	215000000	0	20800000000	5510000000	6740000000	11400000000	0	5760000000	7380000000
SEQF8626.1_01383	2010	SEQF8626.1_01383 hypothetical protein [HMT-838 Lactobacillus iners KY]	12	12	50	0	0	0	0	0	0	0	0	0	0	0	0	0	0	0	0	0	8046608	0	0	0	0	0	0	0	0	0	0	6935819	0	0	0	12300000	0	0	0	0	0	0	74900000	0	0	0	0
SEQF9910.1_00915	503	SEQF9910.1_00915 Shikimate dehydrogenase (NADP(+)) [HMT-109 Peptoniphilus harei NCTC13077]	3	3	31	0	0	0	3110000000	1120000000	1760000000	6540000000	2360000000	5220000000	0	13700000000	7620000000	0	2540000000	0	4130000000	471000000	1970000000	198000000	9250000000	4460000000	913000000	0	0	10200000000	1970000000	0	7070000000	0	0	3700000000	0	16500000000	7870000000	0	1620000000	2760000000	0	0	0	0	3930000000	0	3760000000
SEQF9975.1_00415	2544	SEQF9975.1_00415 hypothetical protein [HMT-207 Corynebacterium gottingense DSM 103494]	6	8	36	35000000	0	22600000	0	0	0	0	0	0	36000000	17200000	0	22700000	8.38601e+06	0	18900000	0	6.78292e+06	0	12300000	15800000	0	0	0	0	5950274	0	0	6000187	0	12500000	8563732	84900000	18700000	0	21700000	0	60800000	18400000	41500000	0	35000000	42800000	1510000000
SEQF10001.1_01267	3222	SEQF10001.1_01267 hypothetical protein [HMT-690 Fusobacterium necrophorum BFTR-1]	17	17	32	0	0	0	0	0	0	0	0	0	0	0	0	0	0	0	0	0	0	0	0	0	0	0	0	11600000	0	0	0	5775936	0	0	0	0	0	0	0	0	0	0	0	0	0	0	6455254
SEQF1006.1_01202	544	SEQF1006.1_01202 60 kDa chaperonin [HMT-700 Capnocytophaga ochracea F0287]	14	17	119	38100000	57300000	0	222000000	341000000	27700000	0	0	87500000	388000000	46900000	0	0	55200000	0	42900000	31200000	630000000	0	0	0	630000000	212000000	298000000	557000000	0	1400000000	0	0	0	63200000	320000000	0	71900000	1290000000	38300000	61500000	0	0	37900000	0	0	280000000	0
SEQF10092.1_01619	122	SEQF10092.1_01619 50S ribosomal protein L7/L12 [HMT-160 Veillonella dispar NCTC11831]	6	6	94	75900000	152000000	51200000	153000000	144000000	0	33500000	0	0	679000000	85500000	0	97400000	14700000	0	0	49200000	165000000	184000000	651000000	0	1460000000	199000000	1300000000	464000000	0	422000000	0	0	0	74500000	1200000000	0	152000000	1390000000	270000000	0	0	28500000	0	0	0	659000000	0
SEQF10092.1_01700	403	SEQF10092.1_01700 Argininosuccinate synthase [HMT-160 Veillonella dispar NCTC11831]	9	9	32	0	0	0	0	0	0	0	0	0	0	0	0	0	125000000	0	0	0	0	0	0	0	0	0	30900000	99600000	0	4074488	0	0	0	0	0	0	0	40400000	0	32100000	0	0	0	0	0	0	0
SEQF1013.1_00257	386	SEQF1013.1_00257 Alpha-maltose-1-phosphate synthase [HMT-666 Corynebacterium matruchotii ATCC 14266]	6	6	56	278000000	48600000	31800000	0	203000000	173000000	0	43100000	0	17700000	90100000	0	0	376000000	0	0	0	0	0	167000000	0	414000000	0	146000000	126000000	28000000	32300000	38600000	314000000	46200000	45200000	62400000	54700000	0	79200000	60300000	138000000	0	49900000	0	28300000	0	66200000	0
SEQF1013.1_02151	671	SEQF1013.1_02151 Fumarate reductase flavoprotein subunit [HMT-666 Corynebacterium matruchotii ATCC 14266]	21	23	105	176000000	0	38100000	6091036	0	156000000	0	11300000	0	83100000	64300000	0	0	24900000	0	15000000	0	0	0	439000000	0	1120000000	0	82800000	58900000	0	222000000	16900000	855000000	446000000	9637033	0	83300000	44700000	281000000	130000000	130000000	0	146000000	0	0	0	73400000	0
SEQF1019.1_00798	614	SEQF1019.1_00798 GTP-binding protein TypA/BipA [HMT-626 Gemella haemolysans ATCC 10379]	3	4	39	0	57200000	13100000	52000000	97400000	43500000	11500000	0	23400000	86400000	29200000	0	0	34200000	0	41700000	0	54700000	0	12400000	10500000	252000000	26500000	201000000	64800000	0	67200000	0	12600000	0	0	39800000	0	0	0	0	0	0	9541030	0	25900000	0	97000000	0
SEQF1065.1_00866	738	SEQF1065.1_00866 Polyribonucleotide nucleotidyltransferase [HMT-643 Prevotella intermedia 17]	6	13	94	14500000	30800000	0	86800000	159000000	41500000	0	0	0	270000000	154000000	0	29200000	30000000	0	41100000	0	180000000	0	0	19100000	315000000	88100000	469000000	78900000	0	89200000	0	0	21700000	0	151000000	0	68000000	328000000	0	171000000	0	10600000	0	0	0	109000000	0
SEQF1073.1_01404	4326	SEQF1073.1_01404 hypothetical protein [HMT-529 Lactobacillus acidophilus NCFM]	12	12	36	0	0	0	0	0	0	0	4849704	0	0	0	0	0	0	0	0	0	0	0	0	0	0	0	0	0	0	0	0	0	0	0	0	0	0	567561	0	0	0	0	0	0	0	0	0
SEQF1075.1_00206	125	SEQF1075.1_00206 2-iminobutanoate/2-iminopropanoate deaminase [HMT-202 Fusobacterium nucleatum subsp. polymorphum ATCC 10953]	4	4	72	7.59053e+06	170000000	0	327000000	763000000	15700000	0	0	0	625000000	20300000	0	196000000	164000000	0	0	0	0	0	0	0	974000000	307000000	1530000000	28600000	0	111000000	0	5079839	37200000	32100000	134000000	16900000	67500000	1050000000	0	1030000000	0	40900000	103000000	13000000	0	1190000000	0
SEQF1075.1_01130	279	SEQF1075.1_01130 3-hydroxybutyryl-CoA dehydrogenase [HMT-202 Fusobacterium nucleatum subsp. polymorphum ATCC 10953]	7	7	97	101000000	176000000	40300000	425000000	742000000	110000000	44900000	17300000	0	923000000	0	0	0	67000000	0	29400000	0	0	0	0	0	1980000000	74500000	633000000	0	0	611000000	0	64600000	33300000	111000000	0	0	92600000	2520000000	0	200000000	0	36500000	80900000	60700000	0	930000000	0
SEQF1102.1_00060	425	SEQF1102.1_00060 Citrate synthase [HMT-833 Moraxella catarrhalis BBH18]	5	6	40	52800000	0	0	119000000	107000000	0	0	0	0	262000000	0	24600000	111000000	0	23700000	0	9940550	0	0	0	0	183000000	1250000000	91500000	24500000	11700000	24600000	0	13200000	10600000	53600000	16200000	19000000	99800000	1250000000	19700000	0	14000000	0	0	11100000	0	33900000	9956980
SEQF1103.1_01205	2698	SEQF1103.1_01205 hypothetical protein [HMT-118 Dialister invisus DSM 15470]	11	11	35	0	0	132000000	0	0	72500000	0	0	126000000	0	212000000	0	215000000	172000000	14200000	192000000	0	326000000	0	0	144000000	0	0	0	24400000	141000000	0	21600000	0	0	0	180000000	32800000	0	0	0	0	36900000	0	0	54600000	129000000	0	0
SEQF1111.1_01256	125	SEQF1111.1_01256 30S ribosomal protein S6 [HMT-641 Haemophilus influenzae 6P18H1]	5	7	126	54200000	0	293000000	631000000	401000000	430000000	44200000	0	432000000	529000000	66300000	0	42600000	5945658	4296243	272000000	359000000	1740000000	15500000	0	0	2000000000	298000000	891000000	132000000	0	9503188	0	5.19227e+06	0	0	0	0	0	547000000	0	1.7358e+06	0	0	0	2.40318e+06	0	0	0
SEQF1164.1_02213	286	SEQF1164.1_02213 ABC transporter glutamine-binding protein GlnH [HMT-554 Acinetobacter baumannii AYE]	3	3	33	14000000	9741315	30000000	0	20100000	0	0	11300000	17100000	12500000	35200000	6556889	50600000	28700000	49000000	53100000	0	29900000	0	0	0	0	7857630	7.82124e+06	10400000	0	1.56884e+06	17700000	0	37600000	55200000	25700000	45200000	0	0	0	0	0	0	9454706	11000000	0	0	0
SEQF1165.1_01446	154	SEQF1165.1_01446 Universal stress protein [HMT-476 Neisseria subflava NJ9703]	6	6	89	0	58300000	21600000	364000000	443000000	41900000	0	0	53600000	723000000	12100000	0	13100000	25600000	26700000	124000000	160000000	909000000	0	129000000	0	415000000	374000000	567000000	107000000	0	16400000	0	0	0	4990294	9334739	0	49000000	915000000	0	0	0	0	0	92900000	0	10100000	0
SEQF1175.1_00150	159	SEQF1175.1_00150 hypothetical protein [HMT-682 Neisseria mucosa ATCC 25996]	5	8	129	0	0	82500000	278000000	295000000	138000000	0	5.05624e+06	183000000	1670000000	0	0	193000000	0	50200000	224000000	435000000	1400000000	0	543000000	0	386000000	619000000	1000000000	468000000	0	78100000	0	0	0	56200000	8591559	14000000	128000000	1530000000	0	0	0	0	0	484000000	0	19800000	14400000
SEQF1177.2_00674	399	SEQF1177.2_00674 Elongation factor Tu [HMT-575 Campylobacter concisus 13826]	14	23	218	0	42700000	0	0	465000000	7.54906e+06	0	0	13400000	1170000000	43900000	0	27000000	246000000	0	20500000	0	7.32491e+06	0	60200000	0	2580000000	9583551	463000000	307000000	0	116000000	0	151000000	31600000	12500000	185000000	0	15300000	1870000000	0	590000000	0	67700000	54500000	0	0	173000000	0
SEQF1177.2_00860	586	SEQF1177.2_00860 hypothetical protein [HMT-575 Campylobacter concisus 13826]	3	3	36	22100000	22600000	29100000	0	19600000	0	63300000	0	0	0	201000000	64000000	35100000	35200000	0	0	42400000	0	25400000	31100000	36100000	38400000	0	65200000	13800000	0	0	14400000	0	0	17600000	40500000	24000000	16800000	0	0	0	0	0	25600000	0	17300000	0	0
SEQF1477.1_01082	704	SEQF1477.1_01082 Elongation factor G 2 [HMT-317 Prevotella sp. HMT 317 F0108]	11	25	267	0	39200000	0	0	176000000	29200000	8953843	0	0	417000000	142000000	0	35800000	70300000	0	11300000	0	0	0	0	0	311000000	18200000	1200000000	275000000	0	59200000	0	63100000	0	0	77800000	28600000	76500000	1410000000	0	78800000	0	100000000	230000000	0	0	414000000	0
SEQF1477.1_01768	437	SEQF1477.1_01768 Enolase [HMT-317 Prevotella sp. HMT 317 F0108]	20	20	300	0	287000000	14400000	0	1010000000	112000000	57200000	0	0	7430000000	3200000000	0	439000000	1120000000	0	86000000	0	0	0	83800000	385000000	1980000000	0	9020000000	2040000000	0	707000000	0	1180000000	459000000	0	1610000000	0	774000000	13500000000	409000000	5190000000	0	1080000000	1400000000	0	0	4610000000	0
SEQF1496.1_01370	239	SEQF1496.1_01370 hypothetical protein [HMT-161 Veillonella parvula DSM 2008]	10	10	139	98500000	434000000	615000000	608000000	1580000000	0	61000000	0	0	2210000000	0	0	49200000	0	0	0	0	0	1270000000	1380000000	0	1930000000	427000000	3760000000	770000000	92200000	4110000000	0	0	64800000	247000000	2640000000	0	0	2020000000	904000000	254000000	0	15800000	53200000	81900000	0	446000000	0
SEQF1549.1_00592	643	SEQF1549.1_00592 hypothetical protein [HMT-825 Listeria monocytogenes HPB2262]	3	3	47	2.28546e+06	0	0	0	0	0	0	0	0	0	7368611	0	0	0	0	0	0	0	0	0	0	0	0	0	0	0	0	0	0	9336592	0	0	0	0	0	0	0	0	0	0	0	0	0	361287
SEQF1593.1_00931	132	SEQF1593.1_00931 30S ribosomal protein S8 [HMT-130 Selenomonas noxia ATCC 43541]	7	7	54	52500000	18100000	38500000	0	171000000	33000000	0	0	0	118000000	208000000	0	0	31200000	0	22200000	0	83300000	15000000	76800000	19400000	0	0	74600000	198000000	0	0	0	5.00097e+06	0	2.6876e+06	25100000	0	14200000	339000000	5222754	81200000	0	5.31198e+06	0	20700000	0	152000000	0
SEQF1593.1_00947	395	SEQF1593.1_00947 Elongation factor Tu [HMT-130 Selenomonas noxia ATCC 43541]	11	24	737	0	124000000	0	0	875000000	39700000	0	23500000	0	2030000000	1230000000	0	266000000	911000000	0	0	0	0	0	290000000	150000000	131000000	0	873000000	2850000000	0	200000000	0	415000000	146000000	298000000	272000000	0	619000000	3980000000	250000000	701000000	0	260000000	158000000	80900000	0	2270000000	0
SEQF1594.1_00181	714	SEQF1594.1_00181 Nitrous-oxide reductase [HMT-706 Kingella oralis ATCC 51147]	14	14	57	0	21000000	37200000	244000000	183000000	0	0	0	39400000	167000000	0	0	51200000	0	20100000	0	42000000	405000000	0	81000000	0	356000000	126000000	140000000	0	0	338000000	0	0	55600000	13400000	635000000	0	34100000	534000000	0	0	0	0	0	41500000	0	0	0
SEQF1594.1_01946	894	SEQF1594.1_01946 Pyruvate dehydrogenase E1 component [HMT-706 Kingella oralis ATCC 51147]	31	32	155	26200000	24400000	108000000	391000000	1060000000	155000000	0	0	75300000	163000000	0	0	0	17100000	0	0	152000000	1030000000	25800000	459000000	0	258000000	131000000	227000000	41700000	26300000	4290000000	0	0	232000000	70100000	6540000000	0	0	243000000	0	0	0	0	0	80100000	0	36800000	0
SEQF1618.1_00172	172	SEQF1618.1_00172 PTS system glucose-specific EIIA component [HMT-222 Leptotrichia wadei F0279]	5	7	74	531000000	0	0	0	340000000	176000000	0	0	0	71600000	2770000000	0	667000000	445000000	0	0	0	41800000	0	107000000	0	823000000	0	381000000	2490000000	0	114000000	0	542000000	365000000	0	391000000	51300000	134000000	1740000000	55800000	208000000	0	100000000	0	221000000	0	343000000	0
SEQF1784.1_02213	7651	SEQF1784.1_02213 hypothetical protein [HMT-830 Mobiluncus mulieris 28-1]	21	21	36	0	0	0	0	28900000	0	0	0	0	296000000	0	0	0	0	0	0	0	0	0	0	0	0	0	0	0	0	0	1.18049e+06	0	0	0	0	0	0	0	0	0	0	0	0	0	0	0	0
SEQF1790.1_02238	407	SEQF1790.1_02238 Elongation factor Tu [HMT-610 Neisseria flavescens SK114]	5	19	645	279000000	118000000	0	609000000	1550000000	499000000	0	0	86800000	2450000000	0	0	387000000	426000000	649000000	1220000000	2210000000	5630000000	0	329000000	0	744000000	348000000	812000000	500000000	0	328000000	0	0	0	308000000	118000000	0	786000000	9750000000	0	0	0	0	0	492000000	0	249000000	91100000
SEQF1848.2_00541	662	SEQF1848.2_00541 hypothetical protein [HMT-175 Actinomyces sp. HMT 175 F0384]	3	3	33	61400000	0	60800000	85900000	0	14200000	9053521	0	5935325	0	15300000	12400000	0	32200000	0	31000000	0	9623302	0	9916909	0	0	0	0	0	10600000	0	0	8727151	0	7818665	0	0	0	4608295	6.6504e+06	15400000	26200000	0	0	0	0	0	0
SEQF1888.2_01246	91	SEQF1888.2_01246 DNA-binding protein HU [HMT-070 Streptococcus oralis F0441]	4	4	63	59600000	0	93100000	126000000	101000000	27900000	18000000	0	37200000	394000000	0	0	0	15000000	0	24400000	67300000	845000000	31100000	104000000	0	248000000	97000000	360000000	0	0	0	0	0	21000000	0	138000000	0	0	761000000	0	46700000	0	0	0	34000000	0	43900000	0
SEQF1940.1_00387	285	SEQF1940.1_00387 Flagellin FlaB3 [HMT-667 Treponema medium ATCC 700293]	9	10	117	0	0	0	0	0	0	0	0	0	3620000000	465000000	0	70400000	16000000	0	0	0	0	0	0	260000000	0	0	0	0	0	0	0	0	0	0	0	0	0	562000000	0	5480000000	0	0	38100000	0	0	1290000000	0
SEQF1981.1_02572	232	SEQF1981.1_02572 hypothetical protein [HMT-858 Comamonas testosteroni KF-1]	3	3	53	104000000	8935336	9567786	0	0	0	0	1.60325e+06	0	2.18084e+06	0	0	0	0	0	38900000	0	14300000	0	1.02278e+06	0	16300000	8538967	16800000	0	2653470	0	0	0	0	0	1.55194e+06	0	0	814613	0	4.28644e+06	0	0	0	0	0	0	3.64938e+06
SEQF2029.1_03027	356	SEQF2029.1_03027 hypothetical protein [HMT-343 Achromobacter xylosoxidans AXX-A]	4	4	31	0	0	0	0	0	0	0	0	0	0	0	47500000	0	0	0	0	0	0	0	0	0	0	0	0	0	27900000	0	0	0	0	0	0	0	0	0	0	0	0	0	0	0	0	8436646	0
SEQF2216.2_01378	427	SEQF2216.2_01378 Trigger factor [HMT-638 Streptococcus infantis X]	13	14	88	10700000	0	48700000	387000000	16700000	9206350	6415202	0	83800000	1020000000	0	0	0	0	0	21000000	264000000	1520000000	0	289000000	0	547000000	109000000	714000000	0	0	7.98847e+06	0	5.89198e+06	0	6487861	42100000	0	9028873	1200000000	0	6765646	0	4.07182e+06	0	7199414	0	176000000	0
SEQF2386.1_01200	634	SEQF2386.1_01200 Levansucrase [HMT-176 Actinomyces naeslundii Howell 279]	9	9	47	74900000	0	158000000	57100000	31500000	43600000	0	0	0	46500000	0	0	12900000	15100000	0	0	0	0	22700000	111000000	0	0	23700000	94700000	629000000	0	701000000	0	29700000	16300000	18300000	39800000	0	24600000	32400000	62800000	0	0	17500000	0	43500000	0	0	0
SEQF2411.2_02101	1121	SEQF2411.2_02101 hypothetical protein [HMT-559 Afipia broomeae ATCC 49717]	7	7	31	0	18200000	0	0	0	183000000	114000000	0	120000000	59300000	0	0	0	0	288000000	0	15800000	0	24000000	0	0	0	41900000	213000000	0	76400000	25500000	0	35800000	29000000	10400000	26000000	61700000	47200000	31100000	0	47000000	0	29600000	0	64600000	0	129000000	0
SEQF2445.1_00909	90	SEQF2445.1_00909 DNA-binding protein HU-alpha [HMT-458 Aggregatibacter sp. HMT 458 W10330]	7	7	62	47900000	57400000	124000000	291000000	124000000	50200000	8324703	0	265000000	215000000	74000000	0	39000000	0	4.81053e+06	212000000	1570000000	123000000	6.02405e+06	73400000	0	1900000000	144000000	282000000	234000000	0	0	0	0	0	12400000	12900000	0	14900000	1550000000	0	0	0	0	0	26900000	0	22400000	0
SEQF2446.1_00905	650	SEQF2446.1_00905 3D-(3,5/4)-trihydroxycyclohexane-1,2-dione hydrolase [HMT-131 Mitsuokella sp. HMT 131 W9106]	5	5	39	0	0	0	445000000	0	407000000	301000000	150000000	236000000	133000000	0	488000000	0	0	357000000	0	172000000	88000000	0	0	108000000	0	0	0	0	159000000	0	275000000	323000000	124000000	297000000	0	178000000	296000000	0	0	191000000	260000000	0	299000000	0	0	182000000	241000000
SEQF2510.1_00907	721	SEQF2510.1_00907 hypothetical protein [HMT-311 Prevotella oris DSM 18711]	3	3	28	204000000	64200000	106000000	260000000	0	442000000	497000000	0	0	382000000	0	1360000000	321000000	0	543000000	473000000	0	0	0	0	0	0	113000000	0	0	451000000	125000000	798000000	572000000	0	0	719000000	504000000	800000000	0	539000000	549000000	0	0	0	406000000	280000000	675000000	492000000
SEQF2531.1_00733	674	SEQF2531.1_00733 Urocanate hydratase [HMT-420 Fusobacterium nucleatum subsp. animalis 11_3_2]	17	17	89	88000000	130000000	0	474000000	238000000	0	0	0	0	490000000	28100000	0	27500000	13900000	0	29400000	0	150000000	0	0	0	993000000	230000000	712000000	0	0	196000000	0	34800000	30400000	93400000	78000000	21100000	77300000	1790000000	0	1050000000	0	48100000	84000000	0	0	566000000	0
SEQF2634.1_00648	721	SEQF2634.1_00648 Malate synthase G [HMT-286 Tannerella sp. HMT 286 Cell 1/3]	3	3	56	0	0	0	31200000	68300000	0	0	0	37700000	0	0	0	0	0	0	0	0	247000000	0	0	0	64300000	0	0	0	0	0	0	0	0	0	0	0	0	0	0	0	0	0	0	0	0	0	0
SEQF2634.1_01041	355	SEQF2634.1_01041 Phosphoserine aminotransferase [HMT-286 Tannerella sp. HMT 286 Cell 1/3]	15	15	115	359000000	267000000	0	462000000	776000000	252000000	24500000	0	0	438000000	204000000	0	34900000	451000000	0	235000000	0	0	0	29900000	0	2100000000	85000000	2970000000	597000000	0	75300000	0	119000000	14900000	0	0	0	102000000	2640000000	8193780	155000000	0	155000000	0	63600000	0	294000000	0
SEQF2641.1_00381	352	SEQF2641.1_00381 Threonine synthase [HMT-439 Anaerolineae G-1 bacterium HMT 439 Chl2]	6	6	35	77700000	52300000	0	0	118000000	109000000	219000000	48900000	284000000	133000000	0	0	0	118000000	0	220000000	124000000	247000000	164000000	74000000	0	319000000	82000000	247000000	0	0	0	101000000	0	0	0	49500000	0	89800000	116000000	0	159000000	0	21200000	68400000	0	0	0	61200000
SEQF2796.1_00133	391	SEQF2796.1_00133 Dihydroorotate dehydrogenase (quinone) [HMT-952 Saccharibacteria TM7 G-1 bacterium HMT 952 TM7x]	3	3	30	0	0	0	462000000	0	327000000	430000000	0	317000000	456000000	517000000	569000000	0	268000000	327000000	135000000	0	0	713000000	0	735000000	660000000	0	0	0	0	456000000	0	0	0	0	0	0	0	465000000	0	398000000	454000000	375000000	631000000	703000000	552000000	646000000	442000000
SEQF2900.1_00004	460	SEQF2900.1_00004 Serine hydroxymethyltransferase [HMT-098 Moraxella nonliquefaciens CCUG 60284]	5	6	46	0	0	0	61500000	32600000	0	0	0	28600000	470000000	0	0	0	0	0	0	0	267000000	0	19000000	0	0	294000000	61200000	0	0	0	0	0	0	0	0	0	0	66800000	0	12600000	0	0	0	0	0	0	0
SEQF3076.1_01061	835	SEQF3076.1_01061 hypothetical protein [HMT-344 Pseudomonas luteola PL_378]	3	3	40	0	1790000000	0	54800000	0	7330000000	0	0	0	0	0	3320000000	21500000000	57800000	116000000	0	31500000	0	0	0	0	259000000	0	0	10800000000	0	0	0	0	0	0	0	0	0	0	6835034	82500000000	0	86200000000	0	0	7680000000	0	0
SEQF3086.1_02949	304	SEQF3086.1_02949 hypothetical protein [HMT-342 Novosphingobium panipatense P5:ABC]	3	3	30	0	0	0	0	0	13700000	0	0	0	0	0	0	0	0	0	2.36317e+06	0	0	0	0	0	0	0	0	0	0	0	0	0	0	0	0	0	0	0	0	0	0	0	0	0	0	0	0
SEQF3577.1_01098	3783	SEQF3577.1_01098 hypothetical protein [HMT-677 Streptococcus mitis 850_SMIT]	20	20	45	0	0	0	132000000	0	0	0	0	0	0	0	0	0	68500000	0	0	0	0	0	0	0	0	0	0	0	0	0	0	0	0	0	0	0	0	0	0	0	0	0	0	0	0	0	0
SEQF3680.1_01560	1052	SEQF3680.1_01560 Type I restriction enzyme EcoR124II R protein [HMT-275 Porphyromonas sp. HMT 275 W7780]	4	4	29	92700000	54300000	0	32800000	0	0	0	0	0	0	157000000	67500000	0	0	0	0	0	0	39700000	180000000	150000000	0	0	0	220000000	72000000	60300000	101000000	0	251000000	99700000	46800000	344000000	0	0	0	96500000	208000000	83600000	376000000	70100000	105000000	606000000	177000000
SEQF3769.1_01772	2008	SEQF3769.1_01772 hypothetical protein [HMT-612 Pseudomonas fluorescens W-6]	5	5	31	0	4290000000	0	2650000000	0	0	0	4290000000	0	0	0	0	2150000000	0	0	0	0	4340000000	1050000000	15800000000	0	1930000000	0	0	0	2040000000	517000000	0	0	0	0	5860000000	0	1770000000	0	0	7590000000	0	671000000	195000000	0	0	1970000000	1320000000
SEQF3799.1_02110	638	SEQF3799.1_02110 Acetoin catabolism regulatory protein [HMT-612 Pseudomonas fluorescens ICMP3636]	3	3	34	0	40700000	24100000	57500000	0	0	192000000	0	82300000	53300000	42400000	0	0	0	111000000	16000000	29900000	0	0	0	0	0	0	0	0	41400000	0	0	0	0	0	63100000	43000000	80400000	0	44400000	66400000	58800000	0	78100000	59600000	0	109000000	0
SEQF4072.1_00308	1415	SEQF4072.1_00308 DNA-directed RNA polymerase subunit beta' [HMT-571 Burkholderia cepacia ATCC 25416]	8	17	122	0	1110000000	2970000000	3790000000	754000000	2390000000	1700000000	2300000000	0	0	1780000000	4170000000	1870000000	1480000000	0	1430000000	800000000	2660000000	0	2770000000	0	1130000000	2520000000	101000000	0	0	0	3810000000	0	0	2520000000	2330000000	2370000000	0	442000000	0	0	0	3740000000	0	0	0	3290000000	0
SEQF4118.1_00429	371	SEQF4118.1_00429 hypothetical protein [HMT-780 Veillonella sp. HMT 780 3627]	3	3	46	0	0	0	0	0	0	0	0	0	0	0	0	64900000	0	0	0	0	0	0	0	0	0	0	0	0	0	0	0	0	0	0	0	0	0	0	0	0	0	0	98100000	0	0	0	0
SEQF4119.1_01204	205	SEQF4119.1_01204 hypothetical protein [HMT-780 Veillonella sp. HMT 780 VA142]	3	3	52	0	234000000	0	0	0	0	0	0	0	0	0	0	52100000	0	0	0	0	0	0	0	0	0	0	0	0	0	0	0	0	0	0	0	0	0	0	0	0	0	0	0	0	0	0	0
SEQF4128.1_01555	7372	SEQF4128.1_01555 hypothetical protein [HMT-780 Veillonella sp. HMT 780 VA139]	25	25	36	0	0	0	0	0	0	0	0	0	0	0	0	0	0	0	0	0	0	0	0	0	0	0	0	0	0	0	0	22100000	0	0	0	0	0	0	0	0	0	0	0	0	0	251000000	0
SEQF4129.1_01305	9620	SEQF4129.1_01305 hypothetical protein [HMT-780 Veillonella sp. HMT 780 VA137]	13	22	107	9265678	0	0	0	0	0	0	0	0	0	0	0	0	0	0	0	0	0	0	407000000	0	0	0	0	0	0	0	0	0	0	0	0	30000000	0	0	0	0	0	0	0	0	0	0	0
SEQF4662.1_00062	711	SEQF4662.1_00062 hypothetical protein [HMT-530 Cutibacterium acnes HL067PA1]	3	3	33	288000000	0	0	895000000	0	0	989000000	995000000	960000000	700000000	0	1400000000	2660000000	243000000	1650000000	0	175000000	0	0	0	0	0	0	1090000000	274000000	0	726000000	878000000	777000000	682000000	0	500000000	667000000	0	0	0	0	450000000	772000000	0	0	0	0	1120000000
SEQF5022.1_00557	292	SEQF5022.1_00557 ATP-dependent 6-phosphofructokinase [HMT-329 Capnocytophaga leadbetteri H6253]	4	4	40	0	0	0	0	0	0	0	0	0	0	0	0	0	0	0	0	0	0	0	0	0	161000000	0	0	0	0	337000000	0	0	0	0	0	0	0	0	0	0	0	0	0	0	0	0	0
SEQF5137.1_00714	567	SEQF5137.1_00714 60 kDa chaperonin [HMT-476 Neisseria subflava C2008002238]	11	25	246	0	21800000	0	144000000	1020000000	303000000	0	0	224000000	1210000000	87500000	0	106000000	43300000	18900000	217000000	484000000	1890000000	0	151000000	0	854000000	140000000	669000000	9836309	0	10600000	0	0	0	8371260	17100000	0	26500000	1980000000	0	0	0	0	0	41600000	0	0	0
SEQF5153.1_00945	1529	SEQF5153.1_00945 ATP-dependent RNA helicase SrmB [HMT-176 Actinomyces naeslundii Pn6N]	5	5	30	0	69500000	11800000	11800000	11100000	10100000	21600000	7171009	21800000	4.12835e+06	0	0	0	10500000	0	6.80267e+06	0	3.9909e+06	0	0	0	8012623	7458683	10600000	0	9938870	5.47568e+06	7989694	9095956	0	0	10600000	0	0	5398281	6.17954e+06	6063544	0	2.15566e+06	0	0	0	0	0
SEQF5872.1_00806	1196	SEQF5872.1_00806 hypothetical protein [HMT-297 Acinetobacter johnsonii FDAARGOS_1093]	5	5	44	45000000	0	0	0	0	0	0	0	0	0	88800000	0	0	89700000	0	148000000	29500000	63400000	0	0	0	0	0	0	21600000	0	0	0	0	0	0	0	0	0	0	0	0	0	0	0	0	0	0	0
SEQF5981.1_00213	734	SEQF5981.1_00213 hypothetical protein [HMT-649 Neisseria lactamica M37137]	4	4	37	268000000	98800000	384000000	57500000	0	0	0	78700000	0	0	189000000	354000000	243000000	0	294000000	60100000	0	0	0	185000000	365000000	0	86700000	55700000	0	0	0	0	0	0	0	67000000	68500000	0	0	0	0	0	0	0	0	0	0	0
SEQF6818.1_00770	251	SEQF6818.1_00770 hypothetical protein [HMT-646 Kingella kingae KK189]	3	3	27	0	0	0	0	0	670000000	0	0	0	304000000	0	0	0	0	0	364000000	0	0	0	0	228000000	0	880000000	496000000	0	0	0	309000000	184000000	0	0	0	282000000	309000000	281000000	281000000	0	0	472000000	0	364000000	0	532000000	381000000
SEQF7508.1_01001	917	SEQF7508.1_01001 hypothetical protein [HMT-851 Haemophilus haemolyticus M26173]	3	3	33	0	36400000	0	0	0	0	0	53700000	54800000	52900000	31100000	34000000	28200000	0	35000000	27800000	7605271	38100000	0	0	0	0	0	0	0	23500000	0	47100000	25400000	0	24100000	23200000	33300000	39700000	36300000	25800000	0	0	34200000	0	32200000	25100000	41100000	43200000
SEQF8282.1_01829	1438	SEQF8282.1_01829 ATP-dependent RNA helicase DbpA [HMT-477 Pseudomonas stutzeri 24a75]	3	3	35	0	0	57400000	49600000	0	0	0	0	0	200000000	0	133000000	235000000	0	174000000	0	0	0	0	0	69400000	0	0	0	0	97300000	55800000	0	74100000	0	112000000	0	0	0	0	0	45200000	274000000	48700000	314000000	366000000	57900000	188000000	163000000
SEQF8721.1_00087	417	SEQF8721.1_00087 hypothetical protein [HMT-027 Cupriavidus gilardii Marseille CSURQ4897]	3	3	43	0	0	0	0	0	0	0	0	0	0	6311985	0	6629072	0	0	0	0	0	0	0	0	0	0	0	0	854047	0	0	0	0	0	0	0	0	8241172	0	0	0	0	115000000	0	0	2.67849e+06	0
SEQF9569.1_00726	313	SEQF9569.1_00726 Lipoate-protein ligase A [HMT-049 Corynebacterium kroppenstedtii UMB0869]	3	3	32	0	0	0	0	0	0	119000000	0	0	0	0	0	0	232000000	12500000	0	0	96300000	0	0	0	0	279000000	0	0	0	129000000	97500000	0	240000000	0	0	0	0	0	0	0	0	0	0	0	0	0	0
SEQF9913.1_01798	2094	SEQF9913.1_01798 hypothetical protein [HMT-109 Peptoniphilus harei 1001287H_170206_E5]	7	7	41	0	0	0	0	0	0	0	0	0	0	0	0	0	0	0	0	0	0	0	0	0	0	0	157000000	0	0	0	0	178000000	0	0	0	0	0	0	123000000	0	0	0	0	0	0	0	0
SEQF1013.1_00030	493	SEQF1013.1_00030 30S ribosomal protein S1 [HMT-666 Corynebacterium matruchotii ATCC 14266]	16	20	129	285000000	64000000	150000000	4.22653e+06	60800000	1510000000	0	34700000	7.37947e+06	0	127000000	0	0	105000000	0	24700000	0	0	0	554000000	0	186000000	0	668000000	15000000	0	98600000	0	333000000	290000000	0	229000000	13200000	0	182000000	112000000	61100000	0	55700000	0	0	0	0	0
SEQF1013.1_00256	430	SEQF1013.1_00256 Glucose-1-phosphate adenylyltransferase [HMT-666 Corynebacterium matruchotii ATCC 14266]	7	7	65	692000000	29200000	78200000	0	170000000	219000000	0	38900000	0	0	111000000	0	0	837000000	0	28700000	0	0	0	206000000	0	840000000	0	135000000	73700000	26500000	41100000	0	490000000	149000000	51200000	132000000	64900000	172000000	323000000	96700000	223000000	0	148000000	0	0	0	54500000	0
SEQF1013.1_01583	317	SEQF1013.1_01583 L-lactate dehydrogenase 1 [HMT-666 Corynebacterium matruchotii ATCC 14266]	13	13	112	1200000000	70900000	75700000	0	395000000	457000000	0	167000000	0	0	1200000000	0	0	1330000000	0	0	0	0	0	355000000	0	776000000	0	723000000	55400000	0	145000000	0	1770000000	1400000000	314000000	488000000	59800000	491000000	722000000	124000000	1290000000	0	897000000	0	0	0	139000000	0
SEQF1013.1_02267	708	SEQF1013.1_02267 Elongation factor G [HMT-666 Corynebacterium matruchotii ATCC 14266]	19	20	95	864000000	32000000	0	71300000	60400000	439000000	0	38100000	0	17400000	0	0	0	26400000	0	0	0	73000000	0	506000000	0	123000000	19600000	255000000	0	0	335000000	8437826	159000000	430000000	35500000	222000000	0	0	0	44600000	67000000	0	27200000	0	0	0	0	31700000
SEQF1013.1_02309	344	SEQF1013.1_02309 hypothetical protein [HMT-666 Corynebacterium matruchotii ATCC 14266]	10	10	97	101000000	259000000	29800000	150000000	401000000	0	0	50100000	0	156000000	1380000000	0	0	380000000	0	0	22100000	0	0	927000000	0	965000000	0	335000000	761000000	94100000	147000000	14600000	800000000	1020000000	125000000	164000000	130000000	0	0	0	814000000	0	27200000	0	268000000	0	552000000	0
SEQF1016.1_00696	682	SEQF1016.1_00696 Peptidoglycan D,D-transpeptidase MrdA [HMT-577 Eikenella corrodens ATCC 23834]	4	4	41	0	0	0	1.3422e+06	0	0	0	0	849875	0	0	0	0	0	0	0	0	0	0	0	0	0	0	0	0	0	0	0	0	0	0	0	0	133000000	0	0	0	973810	0	0	0	0	0	0
SEQF1016.1_01323	154	SEQF1016.1_01323 Bacterioferritin [HMT-577 Eikenella corrodens ATCC 23834]	3	3	41	0	20100000	30300000	127000000	230000000	0	0	0	18200000	123000000	7792631	0	0	16800000	19500000	0	73000000	413000000	0	557000000	0	238000000	268000000	379000000	31000000	0	39700000	0	0	6.75157e+06	20000000	54200000	0	46300000	299000000	0	0	0	0	0	72700000	0	63200000	0
SEQF1031.1_01227	537	SEQF1031.1_01227 LL-diaminopimelate aminotransferase [HMT-038 Olsenella uli DSM 7084]	3	3	28	0	0	0	0	0	0	0	0	51800000	0	0	106000000	0	0	61000000	0	73900000	0	0	0	0	57100000	0	0	0	0	67500000	0	0	0	0	0	0	0	0	0	0	113000000	0	0	0	0	0	107000000
SEQF1075.1_01390	219	SEQF1075.1_01390 30S ribosomal protein S3 [HMT-202 Fusobacterium nucleatum subsp. polymorphum ATCC 10953]	9	10	101	14900000	49600000	0	251000000	236000000	48100000	0	0	0	133000000	10400000	0	87400000	6.60628e+06	0	12800000	0	0	0	0	0	1860000000	129000000	334000000	21300000	0	130000000	0	0	33600000	0	29100000	0	37600000	1010000000	0	381000000	0	0	44100000	0	0	234000000	0
SEQF1075.1_01802	262	SEQF1075.1_01802 Caffeyl-CoA reductase-Etf complex subunit CarD [HMT-202 Fusobacterium nucleatum subsp. polymorphum ATCC 10953]	15	15	169	222000000	551000000	0	2200000000	1970000000	78200000	0	0	0	1740000000	145000000	0	89800000	98000000	0	95800000	0	0	0	0	0	3870000000	458000000	2560000000	277000000	0	2240000000	0	70900000	0	124000000	192000000	0	139000000	4290000000	0	1930000000	0	86100000	143000000	231000000	0	2290000000	0
SEQF1075.1_01807	511	SEQF1075.1_01807 Histidine ammonia-lyase [HMT-202 Fusobacterium nucleatum subsp. polymorphum ATCC 10953]	16	16	177	256000000	282000000	0	1590000000	1020000000	301000000	4415353	0	0	1990000000	59700000	0	137000000	89600000	0	63600000	0	0	0	0	0	2750000000	852000000	1540000000	55400000	4.42114e+06	1060000000	0	7.71893e+06	0	18300000	29600000	0	57700000	4680000000	0	524000000	0	0	21300000	0	0	1390000000	0
SEQF1076.1_02010	295	SEQF1076.1_02010 Fructose-bisphosphate aldolase class 1 [HMT-200 Fusobacterium nucleatum subsp. vincentii ATCC 49256]	12	13	115	76400000	64600000	0	454000000	252000000	1954554	0	0	0	266000000	567000000	0	0	61700000	0	0	0	0	0	0	0	874000000	118000000	762000000	96700000	0	705000000	0	48000000	0	68700000	102000000	0	66000000	2140000000	0	2230000000	0	55200000	141000000	37500000	0	898000000	0
SEQF1100.1_00625	426	SEQF1100.1_00625 NADP-dependent malic enzyme [HMT-669 Neisseria meningitidis 053442]	11	11	99	0	74600000	0	599000000	52800000	35300000	0	0	119000000	1140000000	0	0	71500000	30800000	11900000	125000000	568000000	1300000000	0	117000000	0	202000000	283000000	744000000	129000000	0	0	0	1.05113e+06	0	0	0	0	36600000	1180000000	0	0	0	0	0	125000000	0	0	10800000
SEQF1100.1_01971	122	SEQF1100.1_01971 50S ribosomal protein L14 [HMT-669 Neisseria meningitidis 053442]	9	9	98	72100000	128000000	23800000	790000000	1150000000	362000000	0	0	282000000	759000000	28300000	0	47900000	20600000	0	117000000	491000000	3630000000	0	386000000	0	572000000	483000000	936000000	0	0	150000000	0	81600000	0	0	181000000	0	33700000	2730000000	0	0	0	0	0	63700000	0	0	14900000
SEQF1160.1_02479	476	SEQF1160.1_02479 putative FAD-linked oxidoreductase [HMT-201 Fusobacterium periodonticum ATCC 33693]	6	9	77	12800000	6.09206e+06	0	36700000	151000000	0	8662936	0	0	79200000	0	0	0	35100000	0	0	0	0	0	0	0	154000000	0	266000000	15700000	0	38500000	0	35000000	17100000	10300000	53500000	0	16900000	158000000	0	676000000	0	15200000	117000000	0	0	104000000	0
SEQF1166.2_00404	578	SEQF1166.2_00404 30S ribosomal protein S1 [HMT-598 Neisseria elongata ATCC 29315]	22	22	163	31200000	98200000	14300000	1560000000	3260000000	823000000	0	0	1120000000	1740000000	73300000	0	0	0	56700000	288000000	951000000	8450000000	0	768000000	0	2690000000	338000000	1880000000	161000000	0	188000000	0	0	0	57900000	153000000	0	0	2290000000	0	0	0	0	0	94800000	0	90500000	0
SEQF1166.2_01032	178	SEQF1166.2_01032 50S ribosomal protein L6 [HMT-598 Neisseria elongata ATCC 29315]	10	10	171	0	183000000	0	1520000000	2670000000	934000000	0	0	705000000	2990000000	0	0	37700000	6.55993e+06	59400000	324000000	2270000000	10000000000	0	1180000000	0	2270000000	658000000	2850000000	114000000	0	24300000	0	0	0	5.7882e+06	12700000	0	230000000	6900000000	0	0	0	0	0	272000000	0	21900000	40300000
SEQF1192.3_04914	1038	SEQF1192.3_04914 Type I restriction enzyme EcoR124II R protein [HMT-574 Escherichia coli B171 O111:NM]	3	4	34	80000000	0	0	0	0	0	0	230000000	0	0	0	107000000	0	0	0	0	0	0	101000000	0	0	0	0	0	0	0	0	0	0	0	0	0	0	0	0	0	0	0	0	0	0	0	0	0
SEQF1239.1_02071	166	SEQF1239.1_02071 PTS system glucose-specific EIIA component [HMT-718 Haemophilus parainfluenzae T3T1]	5	5	48	0	0	0	129000000	0	0	0	0	70500000	21100000	0	0	0	0	0	18500000	29000000	35500000	0	0	0	381000000	0	0	19600000	0	0	0	0	0	0	0	0	0	222000000	0	0	0	0	0	0	0	0	0
SEQF1287.1_01032	144	SEQF1287.1_01032 50S ribosomal protein L13 [HMT-563 Leptotrichia buccalis DSM 1135]	5	5	53	294000000	0	0	15800000	104000000	42200000	0	16200000	15700000	66900000	883000000	0	114000000	195000000	0	239000000	11000000	0	0	0	0	0	0	980000000	347000000	17000000	39800000	0	54800000	76500000	0	69000000	79000000	0	526000000	19900000	353000000	0	34500000	0	0	0	118000000	0
SEQF1300.1_03325	415	SEQF1300.1_03325 Efflux pump periplasmic linker BepF [HMT-612 Pseudomonas fluorescens Pf-5]	3	3	37	74400000	0	0	110000000	76200000	4.7328e+06	0	0	0	8659635	0	0	10400000	0	0	12100000	0	0	0	0	0	196000000	84000000	150000000	13700000	3.94701e+06	192000000	0	0	0	0	20200000	0	0	29200000	0	0	0	0	0	73000000	0	79200000	0
SEQF1388.1_00428	245	SEQF1388.1_00428 putative ABC transporter ATP-binding protein YknY [HMT-701 Schaalia odontolytica ATCC 17982]	3	3	29	0	0	0	0	0	0	0	0	0	0	0	0	0	0	0	0	15000000	0	0	0	0	0	0	0	0	0	0	0	0	0	0	0	0	0	0	0	0	0	0	0	0	0	0	0
SEQF1477.1_01678	90	SEQF1477.1_01678 DNA-binding protein HU-beta [HMT-317 Prevotella sp. HMT 317 F0108]	9	9	176	0	157000000	18600000	0	495000000	34300000	46200000	29700000	0	871000000	1080000000	0	99900000	1210000000	0	64300000	0	0	0	0	24100000	402000000	0	2200000000	996000000	0	35200000	0	203000000	0	0	131000000	6586940	34500000	3550000000	0	1360000000	0	131000000	936000000	0	0	1990000000	0
SEQF1477.1_01788	445	SEQF1477.1_01788 NAD-specific glutamate dehydrogenase [HMT-317 Prevotella sp. HMT 317 F0108]	17	23	304	37000000	20600000	35200000	0	332000000	78300000	0	13300000	0	2610000000	1170000000	30300000	0	541000000	0	31800000	0	0	0	0	23100000	494000000	0	2930000000	604000000	0	271000000	0	88200000	0	0	79300000	0	102000000	6300000000	0	437000000	16500000	161000000	786000000	0	59100000	1390000000	0
SEQF1477.1_02229	179	SEQF1477.1_02229 50S ribosomal protein L9 [HMT-317 Prevotella sp. HMT 317 F0108]	9	9	81	0	124000000	5493461	91200000	245000000	85800000	0	0	155000000	539000000	240000000	0	9391323	117000000	0	10100000	0	466000000	0	0	8.31258e+06	438000000	49100000	1290000000	94000000	0	147000000	0	44300000	0	0	170000000	0	37500000	2170000000	0	691000000	0	86800000	208000000	0	0	804000000	0
SEQF1477.1_02717	509	SEQF1477.1_02717 ATP synthase subunit beta [HMT-317 Prevotella sp. HMT 317 F0108]	11	13	184	0	14500000	0	0	31900000	5.65579e+06	0	3.43557e+06	0	434000000	84600000	0	25600000	92300000	0	6437422	0	0	0	0	10800000	45200000	0	820000000	105000000	0	19800000	0	22600000	12100000	0	70800000	0	26600000	500000000	13300000	520000000	0	22600000	68000000	0	0	241000000	0
SEQF1482.1_01431	466	SEQF1482.1_01431 Glutamate decarboxylase [HMT-804 Lactococcus lactis IL1403]	4	4	44	0	0	0	0	0	0	0	0	0	0	0	0	0	336000000	0	0	0	0	0	0	0	0	0	0	0	0	0	0	0	0	0	0	0	0	0	0	0	0	0	0	24100000	0	0	0
SEQF1547.2_02931	574	SEQF1547.2_02931 Arsenical pump-driving ATPase [HMT-825 Listeria monocytogenes FSL R2-561]	3	3	43	0	0	0	0	0	0	0	0	0	0	0	0	0	49500000	0	0	0	0	0	0	0	0	0	0	0	9962660	0	0	0	0	0	0	0	0	0	0	0	0	0	0	0	0	0	0
SEQF1576.1_00905	454	SEQF1576.1_00905 Outer membrane protein A [HMT-775 Capnocytophaga sputigena Capno]	9	9	104	248000000	0	0	1030000000	1930000000	247000000	118000000	0	0	104000000	29300000	0	0	51200000	0	22100000	7.48957e+06	1310000000	20200000	137000000	0	2030000000	88600000	313000000	566000000	0	2870000000	0	20700000	0	16700000	787000000	0	0	613000000	0	81800000	0	0	0	120000000	0	753000000	0
SEQF1576.1_02673	1050	SEQF1576.1_02673 hypothetical protein [HMT-775 Capnocytophaga sputigena Capno]	5	5	51	0	0	0	0	17800000000	5430000000	0	0	114000000	10100000000	0	0	59000000000	0	0	0	0	0	15100000000	0	0	4830000000	0	2570000000	0	0	0	63800000000	6860000000	22800000000	12500000000	189000000	80900000000	46700000000	10200000000	0	0	66700000000	10900000000	39300000000	35400000000	0	0	0
SEQF1593.1_00842	155	SEQF1593.1_00842 Chemotaxis protein CheW [HMT-130 Selenomonas noxia ATCC 43541]	4	4	44	0	56600000	0	0	330000000	10400000	0	9325330	0	401000000	395000000	0	33000000	165000000	0	0	0	0	0	61100000	23900000	111000000	0	748000000	528000000	0	0	0	14200000	20100000	22100000	30000000	0	79200000	595000000	20300000	240000000	0	73100000	16700000	14400000	0	349000000	0
SEQF1594.1_01137	279	SEQF1594.1_01137 Membrane-bound lytic murein transglycosylase F [HMT-706 Kingella oralis ATCC 51147]	3	3	38	5.33363e+06	0	6362977	0	0	16700000	18700000	10200000	5.35442e+06	18300000	0	6.65061e+06	0	27800000	7.95477e+06	0	0	8977974	0	104000000	78300000	0	0	16200000	43900000	0	0	0	1.36127e+06	0	80200000	0	37800000	0	94900000	0	237000000	0	41500000	61300000	0	0	0	0
SEQF1602.1_00306	524	SEQF1602.1_00306 Phosphoenolpyruvate carboxykinase (ATP) [HMT-337 Capnocytophaga gingivalis ATCC 33624]	13	22	133	0	0	0	196000000	688000000	15400000	63000000	0	0	18800000	30800000	0	0	61200000	0	19300000	0	715000000	0	16500000	0	626000000	9226446	976000000	613000000	0	289000000	0	4720346	13300000	15000000	57100000	0	0	77800000	4574701	10100000	0	0	0	225000000	0	54300000	0
SEQF1604.1_01224	396	SEQF1604.1_01224 Copper-containing nitrite reductase [HMT-633 Cardiobacterium hominis ATCC 15826]	9	13	54	70000000	0	0	275000000	133000000	431000000	0	0	0	0	0	0	0	0	0	26900000	0	180000000	0	0	0	77000000	0	164000000	0	0	107000000	0	0	0	126000000	0	0	0	0	0	0	0	0	0	0	0	0	0
SEQF1616.1_01388	192	SEQF1616.1_01388 Alkyl hydroperoxide reductase C [HMT-125 Selenomonas flueggei ATCC 43531]	7	7	90	0	358000000	0	0	1290000000	0	0	0	0	2530000000	2670000000	0	0	332000000	0	0	0	0	0	73600000	600000000	194000000	0	3540000000	4470000000	0	0	0	190000000	150000000	7.46385e+06	188000000	0	767000000	4750000000	0	504000000	0	43200000	0	0	0	1240000000	0
SEQF1646.1_00739	232	SEQF1646.1_00739 Alkaline phosphatase synthesis transcriptional regulatory protein PhoP [HMT-272 Phocaeicola abscessus F0290]	4	6	56	0	8505431	57900000	0	292000000	0	38600000	0	0	219000000	123000000	0	86300000	54100000	0	18200000	0	0	0	0	19900000	102000000	54400000	780000000	81200000	0	0	0	58200000	37600000	0	34700000	17500000	63000000	729000000	249000000	684000000	0	54300000	44600000	0	0	611000000	0
SEQF1648.1_00090	652	SEQF1648.1_00090 Acetolactate synthase large subunit IlvB1 [HMT-666 Corynebacterium matruchotii ATCC 33806]	5	5	35	115000000	0	10000000	0	0	84200000	0	6.43903e+06	0	4.79466e+06	26100000	0	0	38300000	0	9678542	0	0	0	89400000	0	177000000	0	17700000	14800000	7232346	11100000	2.77734e+06	30200000	28200000	2976714	8942458	0	7923730	13500000	7.56351e+06	19300000	0	11600000	0	8229635	0	0	0
SEQF1655.1_00735	2001	SEQF1655.1_00735 PII-type proteinase [HMT-586 Parascardovia denticolens F0305]	6	6	53	39800000	1.12679e+06	0	0	0	12200000	0	0	5.52352e+06	60000000	19200000	0	0	12800000	171000000	35200000	0	47400000	0	0	0	0	0	0	14600000	29300000	23800000	0	20600000	39600000	26400000	91000000	43400000	0	22700000	0	15200000	25000000	64100000	0	0	0	0	13700000
SEQF1658.1_03189	561	SEQF1658.1_03189 Dihydroxy-acid dehydratase [HMT-786 Paenibacillus phoenicis D14]	6	6	28	0	34300000	56300000	0	69700000	0	42800000	0	53500000	0	0	43600000	48100000	0	0	0	0	58900000	0	0	42800000	69800000	57200000	0	99000000	65000000	0	83000000	0	0	64300000	0	0	0	279000000	0	66900000	77600000	81500000	0	77400000	0	0	75000000
SEQF1672.1_01431	451	SEQF1672.1_01431 Glucose-6-phosphate isomerase [HMT-635 Johnsonella ignava ATCC 51276]	5	6	51	0	0	0	0	3460000000	15600000000	5380000000	0	1090000000	0	0	0	0	0	0	0	0	294000000	0	0	0	0	0	345000000	0	273000000	0	0	69900000	3.86272e+06	169000000	0	0	0	468000000	0	1460000000	0	0	0	674000000	0	734000000	0
SEQF1673.1_00801	295	SEQF1673.1_00801 Fructose-bisphosphate aldolase class 1 [HMT-639 Selenomonas infelix ATCC 43532]	14	16	125	0	109000000	0	0	1570000000	0	0	71400000	0	3670000000	4070000000	0	69800000	496000000	0	0	0	0	0	24400000	326000000	65300000	0	3420000000	921000000	21200000	31100000	0	28700000	0	44400000	99800000	0	136000000	1580000000	38100000	164000000	0	167000000	146000000	0	0	1200000000	0
SEQF1673.1_01398	235	SEQF1673.1_01398 Purine nucleoside phosphorylase DeoD-type [HMT-639 Selenomonas infelix ATCC 43532]	5	5	40	0	0	0	0	171000000	3371167	0	0	0	167000000	237000000	0	9749132	29700000	0	0	0	9367017	0	26800000	27900000	29400000	0	157000000	115000000	0	6927247	0	3.99687e+06	13200000	3.1173e+06	12100000	0	42800000	200000000	3.65887e+06	140000000	0	6.3065e+06	0	3.61641e+06	0	109000000	0
SEQF1689.1_00413	871	SEQF1689.1_00413 hypothetical protein [HMT-693 Prevotella nigrescens F0103]	3	3	34	533000000	440000000	0	0	594000000	459000000	606000000	406000000	1280000000	1500000000	0	0	0	0	657000000	0	488000000	2030000000	656000000	0	0	1640000000	382000000	0	0	0	0	0	0	0	0	0	0	0	1250000000	0	1260000000	0	0	0	0	0	0	561000000
SEQF1689.1_01913	748	SEQF1689.1_01913 Formate acetyltransferase [HMT-693 Prevotella nigrescens F0103]	25	26	187	0	190000000	0	0	346000000	0	13300000	8539587	0	2960000000	1540000000	0	449000000	213000000	0	86800000	0	0	0	0	141000000	348000000	0	5700000000	260000000	0	20000000	0	95500000	95400000	0	43300000	0	237000000	2000000000	0	3820000000	0	327000000	257000000	0	0	989000000	0
SEQF1728.1_01294	4692	SEQF1728.1_01294 hypothetical protein [HMT-788 Anaerococcus tetradius ATCC 35098]	20	20	35	0	0	0	27200000	0	202000000	0	0	0	0	0	0	0	0	0	0	0	0	0	0	0	0	0	0	0	0	2.27587e+06	0	0	0	0	0	0	0	0	0	0	0	0	417000000	0	0	0	0
SEQF1859.2_00420	132	SEQF1859.2_00420 30S ribosomal protein S8 [HMT-780 Veillonella sp. HMT 780 F0422]	3	3	34	71700000	0	0	46600000	102000000	96400000	21100000	21100000	11900000	0	190000000	0	53600000	51600000	0	17400000	13600000	88000000	50200000	229000000	0	313000000	62000000	447000000	62800000	0	73900000	0	0	14600000	0	105000000	0	0	101000000	60800000	0	0	0	0	0	0	236000000	0
SEQF1899.2_01819	706	SEQF1899.2_01819 Elongation factor G [HMT-473 Alloprevotella sp. HMT 473 F0040]	17	19	157	357000000	40800000	228000000	269000000	493000000	8629179	167000000	0	0	2290000000	958000000	0	173000000	281000000	0	146000000	0	0	0	0	15000000	1800000000	562000000	2000000000	1010000000	0	0	0	0	340000000	13100000	103000000	0	348000000	2650000000	0	1240000000	0	0	0	17000000	0	1120000000	0
SEQF1946.2_01579	1192	SEQF1946.2_01579 Pyruvate:ferredoxin oxidoreductase [HMT-781 Prevotella saccharolytica F0055]	22	24	97	0	3.57839e+06	0	0	69800000	0	0	0	0	467000000	309000000	0	15900000	37200000	0	0	0	0	0	0	0	443000000	0	1680000000	146000000	0	40000000	0	66200000	27700000	0	38900000	0	85400000	2290000000	40600000	1100000000	0	83300000	41200000	0	0	489000000	0
SEQF1967.1_00202	548	SEQF1967.1_00202 60 kDa chaperonin [HMT-022 Lautropia mirabilis ATCC 51599]	16	19	163	0	49200000	4.73652e+06	2790000000	2640000000	557000000	0	0	172000000	685000000	86000000	0	0	0	0	119000000	235000000	5070000000	630000000	200000000	0	1440000000	146000000	698000000	10400000	0	1950000000	0	0	0	0	201000000	0	0	1410000000	0	259000000	0	0	8764248	83500000	0	102000000	0
SEQF2071.2_00099	722	SEQF2071.2_00099 Protein YhgF [HMT-757 Gemella sanguinis M325]	3	3	30	0	0	124000000	0	0	0	0	0	0	22100000	90400000	0	0	0	0	0	0	16200000	0	0	98100000	0	0	0	0	0	0	60200000	0	50200000	85400000	0	51900000	78600000	0	0	0	151000000	42300000	77000000	36200000	31600000	0	0
SEQF2141.1_01458	642	SEQF2141.1_01458 Chaperone protein DnaK [HMT-649 Neisseria lactamica Y92-1009]	9	28	114	170000000	164000000	0	172000000	36800000	99000000	146000000	0	52900000	40900000	0	0	197000000	175000000	0	256000000	257000000	1990000000	188000000	0	140000000	432000000	204000000	9157471	0	0	63000000	0	0	0	82500000	0	0	0	268000000	194000000	0	0	161000000	143000000	0	91800000	328000000	0
SEQF2142.1_00984	639	SEQF2142.1_00984 putative protein [HMT-682 Neisseria mucosa C102]	3	3	35	220000000	0	116000000	0	0	0	37400000	0	0	0	0	252000000	0	25500000	0	0	819000000	2130000000	24800000	113000000	107000000	0	72200000	0	241000000	0	0	0	0	0	981000000	361000000	0	0	0	0	0	1050000000	0	64700000	0	168000000	0	341000000
SEQF2169.1_04396	334	SEQF2169.1_04396 L-arabinose-binding periplasmic protein [HMT-612 Pseudomonas fluorescens F113]	3	3	47	38200000	0	0	0	0	0	0	0	0	0	0	0	0	0	0	36100000	0	0	0	0	0	0	0	0	0	0	0	0	0	0	0	0	0	0	0	0	0	0	0	0	0	0	0	0
SEQF2212.1_01461	260	SEQF2212.1_01461 30S ribosomal protein S2 [HMT-638 Streptococcus infantis ATCC 700779]	9	11	91	19000000	12200000	146000000	251000000	15800000	14700000	17000000	0	13600000	217000000	0	0	0	0	0	26000000	131000000	1460000000	14300000	278000000	0	943000000	202000000	507000000	0	0	43000000	6980649	11400000	0	0	174000000	0	0	2410000000	0	26300000	0	11500000	0	0	0	30500000	0
SEQF2321.2_00146	651	SEQF2321.2_00146 ATP-dependent RecD-like DNA helicase [HMT-485 Agrobacterium tumefaciens 5A]	3	3	27	351000000	0	0	0	0	0	0	0	0	46400000	0	0	0	0	0	0	0	0	0	0	0	0	0	0	0	0	70900000	0	0	0	0	0	0	0	0	0	0	0	0	0	0	0	0	0
SEQF2408.1_04125	1745	SEQF2408.1_04125 hypothetical protein [HMT-571 Burkholderia cepacia GG4]	3	3	43	0	0	0	0	0	0	0	0	95200000	0	0	0	0	0	0	0	0	0	0	0	0	0	0	0	0	0	0	0	0	0	0	75500000	0	0	0	0	0	0	0	0	0	0	0	0
SEQF2444.1_00137	168	SEQF2444.1_00137 50S ribosomal protein L10 [HMT-215 Leptotrichia sp. HMT 215 W9775]	5	6	80	39200000	5331972	0	95100000	167000000	91700000	8884081	0	0	89600000	181000000	0	20400000	114000000	0	22700000	0	0	0	0	0	302000000	15400000	394000000	272000000	0	350000000	0	13600000	25100000	7.41969e+06	12000000	0	6078498	553000000	0	156000000	0	2964866	0	30100000	0	177000000	0
SEQF2444.1_00459	405	SEQF2444.1_00459 tRNA modification GTPase MnmE [HMT-215 Leptotrichia sp. HMT 215 W9775]	3	3	31	0	0	0	0	0	222000000	201000000	75400000	38200000	50500000	30100000	23000000	35300000	0	0	29100000	0	29300000	0	0	0	0	0	0	22100000	12300000	0	23000000	68100000	48800000	0	0	49100000	63600000	38000000	19200000	0	0	53900000	0	33700000	0	60100000	44000000
SEQF2463.1_01119	779	SEQF2463.1_01119 DNA gyrase subunit B [HMT-895 Bifidobacterium animalis ATCC 25527]	4	4	47	82900000	0	36700000	0	407000000	0	0	79300000	0	0	759000000	174000000	624000000	0	0	0	589000000	0	0	0	0	0	0	0	171000000	68300000	0	113000000	0	337000000	0	216000000	138000000	166000000	126000000	0	519000000	0	0	22800000	0	71400000	135000000	243000000
SEQF2515.1_01360	281	SEQF2515.1_01360 hypothetical protein [HMT-663 Stenotrophomonas maltophilia AU12-09]	4	4	40	0	0	0	0	44500000	0	0	0	217000000	120000000	0	0	0	0	0	0	0	0	1225035	0	0	0	0	0	0	0	0	0	0	0	0	0	17600000	1.04278e+06	0	0	0	0	0	8425694	0	0	0	0
SEQF2573.1_00101	397	SEQF2573.1_00101 Phosphoglycerate kinase [HMT-888 Actinomyces dentalis DSM 19115]	16	17	123	375000000	38400000	0	0	0	68100000	56800000	21100000	0	117000000	92100000	0	57700000	609000000	0	0	0	0	0	174000000	153000000	0	0	3960000000	377000000	12900000	300000000	0	495000000	93800000	26300000	60700000	0	1030000000	513000000	148000000	1100000000	0	45800000	11300000	0	0	109000000	0
SEQF2690.1_01577	570	SEQF2690.1_01577 Flagellar M-ring protein [HMT-753 Cronobacter sakazakii CMCC45402]	5	5	32	0	0	0	0	0	0	0	0	0	0	0	0	0	0	0	0	0	0	0	0	0	0	0	0	19600000	0	0	0	0	0	0	0	0	0	0	0	0	43100000	0	0	47500000	0	22900000	0
SEQF2707.1_00818	869	SEQF2707.1_00818 Aminopeptidase N [HMT-891 Bifidobacterium scardovii LMG 21589]	4	5	43	0	0	0	28800000	0	0	0	38200000	0	111000000	0	0	0	0	0	63800000	0	0	0	0	0	0	0	0	0	0	0	0	0	0	0	0	0	0	15700000	0	3.3986e+06	0	0	52300000	0	0	0	0
SEQF2730.1_00572	895	SEQF2730.1_00572 ATP-dependent DNA helicase Rep [HMT-556 Prevotella bivia DNF00650]	3	3	30	0	214000000	184000000	132000000	193000000	119000000	157000000	62800000	82500000	0	0	185000000	0	159000000	75500000	151000000	130000000	157000000	309000000	240000000	169000000	0	218000000	211000000	0	0	127000000	0	61300000	0	0	0	0	0	0	0	203000000	0	0	0	0	0	0	116000000
SEQF2842.1_00500	131	SEQF2842.1_00500 hypothetical protein [HMT-953 Fusobacterium hwasookii ChDC F174]	7	7	95	113000000	306000000	0	603000000	1720000000	138000000	0	0	0	1710000000	123000000	0	60800000	99200000	0	34000000	0	0	0	0	0	2290000000	842000000	2850000000	55600000	0	550000000	0	43100000	115000000	62800000	337000000	0	47000000	829000000	0	2420000000	0	103000000	384000000	29600000	0	2120000000	0
SEQF2885.1_00958	1181	SEQF2885.1_00958 Vitamin B12 import ATP-binding protein BtuD [HMT-339 Janibacter indicus YFY001]	4	4	40	0	13500000	0	0	129000000	31800000	23300000	26200000	4813451	0	0	18800000	0	0	8305243	30600000	46000000	19600000	19100000	0	0	48000000	42300000	24000000	0	0	28400000	0	0	0	0	0	0	0	27700000	0	34900000	0	16600000	9724949	0	13300000	0	19500000
SEQF2895.2_00465	593	SEQF2895.2_00465 DNA primase [HMT-142 Staphylococcus pettenkoferi FDAARGOS_288]	3	3	32	0	0	199000000	0	107000000	0	0	0	0	0	0	0	0	0	0	0	0	0	0	0	0	0	0	0	0	36700000	0	0	0	0	0	0	134000000	0	0	0	0	92400000	0	0	0	0	14800000	0
SEQF2899.1_01795	398	SEQF2899.1_01795 Acetate kinase [HMT-956 Neisseria cinerea ATCC 14685]	8	8	97	0	0	18200000	369000000	76000000	20500000	0	0	18800000	411000000	3.43338e+06	0	0	4.49713e+06	4.71378e+06	77800000	450000000	1310000000	0	233000000	0	127000000	315000000	497000000	6.9118e+06	0	11100000	0	0	0	0	50400000	0	1901840	633000000	0	0	0	0	0	0	0	4.13195e+06	0
SEQF2905.1_00095	2236	SEQF2905.1_00095 hypothetical protein [HMT-064 Streptococcus sp._HMT_064 W10853]	6	6	38	34900000	0	155000000	0	0	0	0	5.91936e+06	0	0	0	0	0	201000000	0	222000000	98600000	0	38400000	73200000	232000000	0	0	0	0	0	0	98000000	43700000	17900000	124000000	61400000	67300000	69600000	0	24100000	0	535000000	53400000	0	176000000	39500000	168000000	0
SEQF2941.1_01605	450	SEQF2941.1_01605 Transcription termination factor Rho [HMT-718 Haemophilus parainfluenzae CCUG 60358]	7	8	55	0	0	0	84900000	205000000	83200000	0	0	12500000	130000000	51400000	0	0	17700000	0	0	40400000	308000000	0	0	0	221000000	3.72189e+06	250000000	62500000	0	44100000	0	0	0	0	0	0	0	394000000	0	0	0	549030	0	0	0	106000000	0
SEQF3063.1_01039	259	SEQF3063.1_01039 hypothetical protein [HMT-313 Prevotella jejuni F0648]	3	3	31	108000000	0	0	0	426000000	331000000	0	361000000	0	197000000	0	360000000	0	0	0	156000000	31300000	340000000	0	0	0	0	79000000	132000000	0	0	267000000	170000000	67600000	0	202000000	99800000	0	176000000	30600000	661000000	110000000	321000000	223000000	614000000	0	114000000	0	682000000
SEQF3104.1_00367	440	SEQF3104.1_00367 Phosphoribosylamine--glycine ligase [HMT-808 Tannerella sp._HMT_808 SAG 103]	4	4	98	0	0	0	22400000	64000000	5150232	0	0	11500000	41800000	25200000	0	0	0	6.38488e+06	9805795	0	57500000	0	11300000	0	76900000	14000000	55300000	0	0	0	0	18400000	0	6.31314e+06	0	0	6275643	1602029	0	48700000	0	2.33519e+06	0	0	0	17500000	0
SEQF3106.1_00485	3042	SEQF3106.1_00485 hypothetical protein [HMT-808 Tannerella sp._HMT_808 SAG 110]	11	11	33	0	0	0	0	0	0	0	0	0	6403251	0	0	0	0	0	0	0	10800000	0	0	0	0	0	0	0	0	0	0	0	459000000	0	0	0	0	0	0	0	0	0	0	0	0	0	0
SEQF3623.1_01892	620	SEQF3623.1_01892 hypothetical protein [HMT-677 Streptococcus mitis BCA11]	3	3	31	121000000	0	13500000	7.41507e+06	0	0	0	561000000	0	462657	0	0	0	0	6.32957e+06	0	0	0	0	0	0	0	3.13022e+06	0	187000000	0	0	342000000	0	0	0	0	319000000	0	0	0	0	0	0	0	1.84528e+06	171000000	0	0
SEQF3677.1_01974	260	SEQF3677.1_01974 hypothetical protein [HMT-998 Victivallales G-1 bacterium HMT 998 CCUG 44730]	4	4	35	0	0	0	204000000	0	0	0	0	0	0	0	0	0	0	0	0	0	0	158000000	0	0	0	238000000	0	0	0	0	217000000	0	0	0	0	0	173000000	0	599000000	0	0	0	0	0	0	0	0
SEQF3782.1_02463	1607	SEQF3782.1_02463 hypothetical protein [HMT-612 Pseudomonas fluorescens G20-18]	7	7	39	6210000000	5860000000	5610000000	0	0	424000000	0	1270000000	0	0	0	0	2850000000	3250000000	0	0	0	0	0	0	6580000000	0	0	0	9720000000	0	0	0	90500000	87800000	0	81200000	94200000	7790000000	0	0	0	0	0	2880000000	0	0	0	0
SEQF3979.1_00944	1589	SEQF3979.1_00944 hypothetical protein [HMT-374 Cellulosimicrobium cellulans J34]	4	4	35	88800000	0	0	219000000	123000000	20900000	330000000	142000000	232000000	35700000	153000000	0	0	151000000	335000000	0	104000000	0	165000000	150000000	283000000	123000000	279000000	0	131000000	0	0	0	26700000	0	0	0	86100000	0	0	0	52300000	0	0	792000000	0	94500000	0	0
SEQF4122.1_01005	5525	SEQF4122.1_01005 hypothetical protein [HMT-780 Veillonella sp. HMT 780 3960]	15	15	50	0	0	0	0	0	0	0	0	0	0	0	0	0	979080	0	0	0	5764542	0	0	0	16400000	0	0	0	0	0	0	0	0	0	0	0	0	0	0	0	0	0	120000000	102000000	0	0	0
SEQF4363.1_01024	465	SEQF4363.1_01024 Adaptive-response sensory-kinase SasA [HMT-663 Stenotrophomonas maltophilia AA1]	3	3	28	0	0	0	0	0	0	0	0	0	0	0	0	0	0	0	0	0	0	0	0	0	0	0	9236593	0	0	0	0	0	0	0	0	0	0	0	0	0	0	48700000	57200000	0	0	0	0
SEQF4370.1_03977	991	SEQF4370.1_03977 hypothetical protein [HMT-663 Stenotrophomonas maltophilia Stenotrophomonas maltophilia 1800]	5	5	32	0	0	0	0	0	0	0	0	0	0	0	0	0	0	0	0	0	0	0	0	140000000	0	0	0	0	0	0	0	0	0	0	0	0	0	0	0	0	0	0	0	0	0	0	141000000
SEQF4386.1_02845	259	SEQF4386.1_02845 hypothetical protein [HMT-663 Stenotrophomonas maltophilia X28]	3	3	32	0	0	0	0	0	207000000	8.24161e+06	0	0	61800000	0	0	0	0	0	250000000	0	0	0	0	0	0	0	0	0	0	0	0	0	0	0	0	0	0	0	0	0	0	0	0	0	0	0	0
SEQF4387.1_03027	4560	SEQF4387.1_03027 hypothetical protein [HMT-663 Stenotrophomonas maltophilia DHHJ]	15	15	37	0	0	0	0	0	0	0	0	0	0	0	0	0	0	0	0	0	0	0	0	0	0	0	14600000	0	0	0	0	0	0	0	0	0	0	0	0	19700000	0	0	0	0	0	0	0
SEQF4391.1_02256	439	SEQF4391.1_02256 hypothetical protein [HMT-663 Stenotrophomonas maltophilia 2013-SM15]	4	4	36	0	157000000	0	154000000	0	0	0	0	357000000	411000000	454000000	0	0	0	0	0	0	788000000	184000000	0	158000000	67700000	237000000	0	0	136000000	268000000	0	0	1950000000	0	138000000	0	78300000	0	61200000	164000000	0	0	393000000	441000000	0	0	0
SEQF5151.1_00654	1007	SEQF5151.1_00654 hypothetical protein [HMT-176 Actinomyces naeslundii FDAARGOS_1037]	4	4	35	0	0	48100000	0	0	0	0	0	0	0	0	0	0	0	0	0	0	0	0	0	0	0	0	0	0	0	0	0	0	17200000000	0	0	0	0	0	0	0	0	0	0	0	0	0	0
SEQF5486.1_01637	14293	SEQF5486.1_01637 hypothetical protein [HMT-834 Pseudomonas otitidis 41M]	15	26	49	154000000	57100000	0	101000000	10200000000	0	0	0	221000000	0	0	108000000	0	0	0	0	0	0	0	0	0	91000000	0	80000000	0	0	0	0	0	0	231000000	330000000	0	0	0	0	292000000	0	0	84900000	0	0	0	0
SEQF6036.1_09067	196	SEQF6036.1_09067 hypothetical protein [HMT-597 Bradyrhizobium elkanii USDA 76]	3	3	37	0	0	0	48200000	0	4334538	22400000	6.62594e+06	60300000	29200000	42400000	149000000	299000000	34300000	0	40700000	0	187000000	155000000	0	137000000	0	49700000	30700000	0	56500000	0	0	9238534	0	140000000	14500000	0	0	0	0	28100000	0	13100000	0	146000000	35500000	129000000	0
SEQF6415.1_01622	2733	SEQF6415.1_01622 hypothetical protein [HMT-398 Streptococcus oralis SOT]	19	27	77	0	0	0	25900000	0	0	0	0	0	0	0	0	0	0	0	38000000	0	108000000	0	0	0	311000000	0	56700000	0	0	0	0	0	3461571	0	0	0	0	634000000	0	0	0	28100000	0	0	0	0	0
SEQF6679.1_01535	1167	SEQF6679.1_01535 Transcription-repair-coupling factor [HMT-681 Rothia mucilaginosa Rothia_mucilaginosa_BgEED27]	10	10	28	0	0	0	0	0	0	0	0	0	0	0	0	0	98400000	0	0	0	0	0	0	0	0	0	0	0	0	0	0	0	0	0	0	0	0	107000000	0	0	0	1.82266e+06	0	0	0	0	0
SEQF7418.1_02065	1128	SEQF7418.1_02065 hypothetical protein [HMT-830 Mobiluncus mulieris 5]	5	5	37	0	0	0	0	0	0	2.63952e+06	1.70531e+06	0	0	0	0	0	0	0	0	4.15399e+06	2658216	0	0	4148918	12200000	0	9392522	0	0	0	0	0	0	0	0	0	0	0	0	6787874	0	0	0	0	0	0	0
SEQF7805.1_01224	1854	SEQF7805.1_01224 Chromosome partition protein Smc [HMT-241 Brochothrix thermosphacta Bth-7804]	12	12	38	37900000	47600000	0	107000000	0	171000000	109000000	75800000	95400000	0	0	0	38300000	0	48800000	0	0	0	0	0	0	0	0	0	0	0	0	94500000	65300000	0	68600000	0	0	55100000	0	0	0	54200000	89400000	60500000	0	0	77700000	0
SEQF8604.1_00399	534	SEQF8604.1_00399 IS66 family transposase ISCARN48 [HMT-216 Acidovorax temperans DSM 7270]	7	7	38	0	125000000	0	0	0	0	0	0	0	0	0	209000000	0	0	339000000	0	100000000	0	0	0	0	0	0	0	0	0	0	0	0	271000000	0	0	0	0	0	0	35200000	0	0	0	0	0	0	0
SEQF8722.1_01316	1418	SEQF8722.1_01316 hypothetical protein [HMT-027 Cupriavidus gilardii JZ4]	4	4	27	2470000000	929000000	1930000000	0	733000000	0	0	611000000	0	0	2880000000	1200000000	9080000000	0	684000000	1290000000	0	935000000	1330000000	2250000000	1270000000	0	0	0	2630000000	1190000000	0	0	0	0	1470000000	0	2430000000	1500000000	0	2840000000	842000000	0	0	0	6340000000	3810000000	5150000000	0
SEQF8722.1_02167	503	SEQF8722.1_02167 hypothetical protein [HMT-027 Cupriavidus gilardii JZ4]	3	3	42	0	0	0	0	0	0	0	0	0	0	0	0	0	112000000	0	0	0	0	0	0	0	921000000	0	0	0	0	0	0	0	0	0	0	0	0	0	0	0	0	0	0	0	0	0	0
SEQF9344.1_01629	9428	SEQF9344.1_01629 Extracellular matrix-binding protein ebh [HMT-076 Staphylococcus warneri WB224]	21	21	38	0	0	0	0	0	85400000	164000000	0	76500000	0	0	0	0	0	0	0	0	0	0	0	0	0	0	0	0	0	0	0	0	0	0	0	0	0	0	0	0	0	0	0	0	0	0	0
SEQF9346.1_00678	9404	SEQF9346.1_00678 Extracellular matrix-binding protein ebh [HMT-076 Staphylococcus warneri DE0520]	13	18	45	106000000	0	56400000	0	0	0	0	15500000	0	26000000	135000000	0	0	0	105000000	82000000	0	0	0	75800000	27200000	0	6.92521e+06	0	95800000	0	0	0	0	0	49800000	0	98400000	0	0	0	18000000	52600000	0	18500000	7250645	0	0	22000000
SEQF9348.1_00821	9500	SEQF9348.1_00821 hypothetical protein [HMT-076 Staphylococcus warneri N95]	15	19	35	0	0	0	0	0	8804072	0	0	0	0	0	0	0	101000000	0	0	0	0	0	115000000	0	0	0	0	0	164000000	0	0	0	0	748000000	0	0	0	0	0	0	0	0	0	3320000000	0	0	0
SEQF9812.1_02576	456	SEQF9812.1_02576 Putative cystathionine beta-synthase [HMT-037 Stenotrophomonas nitritireducens 2001]	4	4	40	0	671000000	426000000	628000000	767000000	0	766000000	0	0	420000000	0	594000000	0	0	351000000	0	0	320000000	651000000	143000000	0	0	172000000	1030000000	0	295000000	0	0	200000000	0	334000000	0	0	287000000	409000000	0	393000000	0	0	225000000	220000000	0	217000000	433000000
SEQF10067.1_00722	1371	SEQF10067.1_00722 CRISPR-associated endonuclease Cas9 [HMT-881 Lentilactobacillus buchneri ATCC 4005]	4	4	35	0	67800000	0	0	0	0	0	0	0	0	0	0	0	0	0	0	0	0	0	0	0	0	0	0	0	0	0	0	0	0	0	0	0	0	0	0	0	0	0	0	9325322	0	0	0
SEQF10067.1_01460	477	SEQF10067.1_01460 6-phosphogluconate dehydrogenase, decarboxylating [HMT-881 Lentilactobacillus buchneri ATCC 4005]	4	4	53	0	0	0	0	0	0	0	0	0	0	0	0	0	0	0	0	0	0	0	0	0	0	0	0	0	0	0	925728	0	0	0	0	0	0	0	0	0	0	0	0	0	0	0	0
SEQF1013.1_00164	481	SEQF1013.1_00164 ATP synthase subunit beta [HMT-666 Corynebacterium matruchotii ATCC 14266]	11	12	124	312000000	0	158000000	0	0	374000000	0	59200000	0	22200000	0	0	0	99800000	0	60900000	0	8338441	0	235000000	0	368000000	0	108000000	0	0	64100000	0	324000000	31600000	6177281	46300000	0	69600000	189000000	13100000	71900000	0	119000000	0	0	0	46800000	0
SEQF1013.1_00602	143	SEQF1013.1_00602 hypothetical protein [HMT-666 Corynebacterium matruchotii ATCC 14266]	4	4	86	609000000	138000000	79700000	0	162000000	154000000	0	171000000	0	0	454000000	0	0	447000000	0	31100000	0	17100000	0	0	0	284000000	0	60500000	48700000	88800000	0	56600000	156000000	1320000000	131000000	296000000	388000000	312000000	168000000	82600000	0	0	0	0	53000000	0	0	0
SEQF1013.1_00783	252	SEQF1013.1_00783 Vegetative protein 296 [HMT-666 Corynebacterium matruchotii ATCC 14266]	5	5	48	88900000	0	20200000	0	10600000	349000000	0	9747818	0	0	12100000	0	0	81400000	0	9142360	2.88113e+06	0	0	45400000	0	63800000	0	89700000	0	0	9794651	8.3549e+06	56800000	31700000	8555508	0	10600000	10800000	9210621	0	11200000	0	27100000	0	0	0	0	0
SEQF1013.1_01196	477	SEQF1013.1_01196 Glutamine synthetase [HMT-666 Corynebacterium matruchotii ATCC 14266]	9	9	63	463000000	26500000	30500000	0	23000000	190000000	0	23500000	0	13000000	0	0	0	75600000	0	0	3836248	199000000	0	283000000	0	346000000	0	78500000	29800000	0	31800000	0	85200000	132000000	0	38900000	12900000	17100000	187000000	30100000	59800000	0	44000000	0	10600000	0	0	0
SEQF1013.1_01721	615	SEQF1013.1_01721 Chaperone protein DnaK [HMT-666 Corynebacterium matruchotii ATCC 14266]	20	21	109	595000000	0	22900000	0	50300000	205000000	0	31200000	0	83000000	31500000	0	0	408000000	0	0	0	0	0	243000000	0	622000000	0	286000000	98400000	7624782	41800000	0	786000000	519000000	0	87300000	0	0	376000000	0	471000000	0	103000000	0	0	0	0	0
SEQF1013.1_01924	505	SEQF1013.1_01924 Succinyl-CoA:acetate CoA-transferase [HMT-666 Corynebacterium matruchotii ATCC 14266]	16	16	80	287000000	0	0	0	33500000	1200000000	0	0	0	9398421	127000000	0	0	94600000	49100000	178000000	0	0	0	296000000	0	602000000	27900000	110000000	13200000	0	7303489	0	44900000	204000000	9421521	16500000	13400000	23300000	53000000	5689433	43600000	0	64700000	0	0	0	0	0
SEQF1013.1_02400	539	SEQF1013.1_02400 60 kDa chaperonin 2 [HMT-666 Corynebacterium matruchotii ATCC 14266]	9	9	67	234000000	20900000	24500000	0	50200000	301000000	0	16800000	0	0	74000000	0	0	239000000	0	0	0	0	0	54100000	0	127000000	0	65800000	25200000	6.00431e+06	7231250	0	175000000	271000000	0	40900000	0	0	27000000	11700000	12600000	0	72700000	0	0	0	14800000	0
SEQF1037.1_00117	1203	SEQF1037.1_00117 DNA-directed RNA polymerase subunit beta' [HMT-824 Bacillus anthracis Ames]	5	11	70	0	0	39500000	160000000	143000000	99000000	0	0	88300000	217000000	68200000	0	0	29800000	0	76100000	54500000	287000000	0	0	0	324000000	97200000	294000000	101000000	75600000	98700000	0	0	0	0	56200000	0	0	408000000	0	101000000	0	0	0	0	0	139000000	0
SEQF1045.1_00839	725	SEQF1045.1_00839 hypothetical protein [HMT-095 Shuttleworthia satelles DSM 14600]	4	4	39	0	0	44600000000	0	0	0	6310000000	0	5600000000	0	0	0	0	0	0	0	6280000000	26600000000	684000000	0	0	4820000000	0	0	0	0	0	87800000000	0	0	31300000000	0	163000000000	0	0	17200000000	23000000000	0	0	0	0	0	28600000000	27600000000
SEQF1075.1_01300	217	SEQF1075.1_01300 Acetate CoA-transferase subunit alpha [HMT-202 Fusobacterium nucleatum subsp. polymorphum ATCC 10953]	10	12	105	143000000	40500000	0	472000000	839000000	0	10500000	0	0	1050000000	0	0	17900000	136000000	0	0	0	0	0	0	0	2020000000	0	500000000	71400000	0	855000000	0	41300000	44000000	29300000	35500000	0	36600000	1660000000	0	1470000000	0	0	70200000	0	0	435000000	0
SEQF1078.1_01860	228	SEQF1078.1_01860 hypothetical protein [HMT-698 Fusobacterium nucleatum subsp. nucleatum ATCC 25586]	5	5	79	32200000	126000000	0	34100000	1430000000	0	0	0	0	965000000	147000000	0	206000000	603000000	0	0	0	0	0	0	0	302000000	74400000	1620000000	33800000	0	127000000	0	0	77400000	148000000	126000000	167000000	221000000	792000000	0	1740000000	0	24100000	141000000	0	0	936000000	0
SEQF1087.1_00859	680	SEQF1087.1_00859 hypothetical protein [HMT-485 Agrobacterium tumefaciens biovar II K84]	4	4	29	250000000	126000000	200000000	285000000	124000000	0	0	81000000	298000000	347000000	0	0	0	0	261000000	438000000	32500000	180000000	25300000	0	0	0	387000000	282000000	1570000000	0	40000000	0	129000000	132000000	480000000	200000000	0	0	0	0	296000000	0	0	0	2470000000	0	0	363000000
SEQF1100.1_00272	465	SEQF1100.1_00272 ATP synthase subunit beta 1 [HMT-669 Neisseria meningitidis 053442]	14	18	159	14500000	22100000	22000000	1150000000	1090000000	314000000	0	0	197000000	1900000000	18000000	0	48300000	18700000	0	185000000	497000000	3540000000	0	342000000	0	1820000000	390000000	1320000000	0	0	39900000	0	0	0	31500000	32800000	0	76200000	3170000000	0	0	0	0	0	185000000	0	0	0
SEQF1160.1_00686	342	SEQF1160.1_00686 D-galactose-binding periplasmic protein [HMT-201 Fusobacterium periodonticum ATCC 33693]	16	16	83	24600000	65600000	0	174000000	356000000	0	0	0	0	351000000	12600000	0	64700000	24800000	0	16700000	8606059	0	0	0	0	374000000	34100000	381000000	0	0	449000000	0	39800000	0	42800000	8335147	0	23600000	4360000000	0	385000000	11900000000	26100000	106000000	0	0	1300000000	0
SEQF1257.2_00057	467	SEQF1257.2_00057 ISLre2 family transposase ISLrh4 [HMT-749 Lacticaseibacillus rhamnosus HN001]	5	5	39	0	0	0	0	0	0	65400000	43900000	0	0	0	0	0	55000000	0	0	0	0	0	0	0	0	0	0	0	0	0	0	0	0	0	0	0	0	0	0	0	76800000	0	0	0	0	0	0
SEQF1287.1_01870	255	SEQF1287.1_01870 Triosephosphate isomerase [HMT-563 Leptotrichia buccalis DSM 1135]	9	9	112	402000000	0	0	12900000	193000000	152000000	0	0	0	567000000	1270000000	0	36000000	608000000	0	28000000	14700000	0	0	46100000	0	446000000	0	2900000000	1290000000	0	108000000	0	291000000	21300000	0	388000000	12100000	37400000	2250000000	0	1570000000	0	13100000	0	125000000	0	489000000	0
SEQF1477.1_01434	188	SEQF1477.1_01434 Alkyl hydroperoxide reductase C [HMT-317 Prevotella sp. HMT 317 F0108]	12	12	78	0	85900000	53200000	0	37400000	5302731	46100000	3.4375e+06	0	556000000	447000000	0	24900000	25100000	0	0	0	0	0	0	0	163000000	29400000	1460000000	298000000	0	32800000	0	140000000	0	0	48000000	0	70000000	6710000000	0	46600000	0	15000000	184000000	0	0	362000000	0
SEQF1594.1_01780	877	SEQF1594.1_01780 Leucine--tRNA ligase [HMT-706 Kingella oralis ATCC 51147]	8	8	45	0	0	0	18500000	29700000	11700000	0	0	0	23500000	2650000000	0	0	0	0	0	0	48900000	0	0	0	0	23100000	20900000	0	0	0	0	0	0	0	0	0	0	14200000	302159	0	9529690	0	0	0	0	0	0
SEQF1595.2_00500	353	SEQF1595.2_00500 Phenylalanine--tRNA ligase alpha subunit [HMT-389 Abiotrophia defectiva ATCC 49176]	4	5	51	0	95300000	0	207000000	0	0	0	104000000	191000000	0	0	335000000	0	0	149000000	9250619	0	19800000	74600000	0	129000000	0	0	0	0	187000000	168000000	136000000	510000000	212000000	148000000	64800000	77100000	415000000	0	57800000	135000000	0	0	440000000	0	0	895000000	566000000
SEQF1611.1_00484	594	SEQF1611.1_00484 V-type sodium ATPase catalytic subunit A [HMT-357 Pyramidobacter piscolens W5455]	3	4	46	0	313000000	0	487000000	0	0	0	0	0	0	754000000	1160000000	722000000	0	0	430000000	341000000	0	0	1020000000	0	0	776000000	710000000	0	1120000000	311000000	211000000	0	608000000	434000000	412000000	0	56500000	0	0	511000000	147000000	0	0	0	0	403000000	0
SEQF1616.1_01127	449	SEQF1616.1_01127 NADP-specific glutamate dehydrogenase [HMT-125 Selenomonas flueggei ATCC 43531]	16	19	140	0	0	0	0	986000000	46300000	0	16600000	0	1070000000	2220000000	0	34200000	440000000	0	0	0	0	0	99000000	82700000	294000000	0	1570000000	2170000000	0	193000000	0	144000000	34700000	29200000	310000000	0	365000000	2650000000	370000000	908000000	0	16500000	0	15700000	0	1700000000	0
SEQF1652.2_01437	165	SEQF1652.2_01437 50S ribosomal protein L10 [HMT-683 Simonsiella muelleri ATCC 29453]	5	6	61	81100000	176000000	78600000	668000000	655000000	140000000	0	0	172000000	450000000	0	0	97700000	23900000	33000000	76400000	274000000	2200000000	0	366000000	0	608000000	305000000	842000000	0	0	56300000	0	0	0	21100000	109000000	0	41900000	718000000	0	0	0	0	0	107000000	0	0	0
SEQF1668.1_01894	409	SEQF1668.1_01894 Pyrophosphate--fructose 6-phosphate 1-phosphotransferase [HMT-849 Actinomyces johnsonii F0330]	8	9	78	392000000	0	19300000	0	274000000	19900000	13200000	11900000	0	36800000	29800000	0	0	41400000	0	0	0	0	62700000	726000000	18900000	64900000	0	1870000000	93300000	18600000	568000000	0	20400000	0	0	116000000	0	51800000	253000000	75400000	369000000	0	10200000	21000000	0	0	45500000	0
SEQF1678.1_01072	470	SEQF1678.1_01072 Fumarate hydratase class II [HMT-739 Arachnia propionica F0230a]	6	9	127	395000000	0	53500000	25600000	163000000	8669216	9598119	0	0	31800000	24800000	0	0	34900000	0	0	0	0	77300000	230000000	0	82900000	0	363000000	33400000	0	70900000	0	11100000	0	5610263	37100000	0	9923967	15700000	85500000	121000000	0	0	8424378	0	0	28100000	0
SEQF1693.1_01304	403	SEQF1693.1_01304 Fructose-bisphosphate aldolase [HMT-171 Actinomyces sp. HMT 171 F0337]	6	11	69	267000000	0	71700000	90500000	0	122000000	61400000	0	46200000	173000000	0	0	0	184000000	0	0	0	0	10300000	0	0	93000000	10500000	91500000	0	8537593	1180000000	0	113000000	0	111000000	400000000	0	110000000	280000000	242000000	396000000	0	0	0	8907060	0	0	0
SEQF1697.1_00615	372	SEQF1697.1_00615 Alanine dehydrogenase [HMT-124 Selenomonas artemidis F0399]	9	14	161	13600000	61200000	0	0	225000000	0	0	30500000	0	812000000	1550000000	0	178000000	513000000	0	0	0	0	0	120000000	27100000	575000000	0	1590000000	877000000	18800000	211000000	0	221000000	0	59200000	31200000	0	258000000	1380000000	106000000	784000000	0	128000000	75500000	0	0	1850000000	0
SEQF1697.1_01118	454	SEQF1697.1_01118 Fumarate hydratase class II [HMT-124 Selenomonas artemidis F0399]	11	18	114	0	16100000	0	0	1550000000	3.72869e+06	0	51100000	0	1260000000	1210000000	0	94500000	288000000	0	7489713	0	0	0	12700000	161000000	0	0	1270000000	415000000	0	7.5088e+06	0	7.37929e+06	0	103000000	30300000	0	213000000	945000000	0	92700000	0	38600000	16500000	10200000	0	652000000	0
SEQF1705.1_00137	398	SEQF1705.1_00137 Elongation factor Tu [HMT-021 Streptococcus vestibularis F0396]	3	17	395	94700000	0	25100000	15000000	62400000	93100000	0	0	50300000	332000000	0	0	0	0	0	102000000	198000000	302000000	17600000	24000000	0	27800000	33500000	40700000	0	0	99500000	0	51300000	0	0	172000000	0	57800000	945000000	0	23300000	0	0	0	41500000	0	81900000	0
SEQF1734.1_00128	676	SEQF1734.1_00128 Transcriptional regulator MtlR [HMT-801 Enterococcus casseliflavus EC30]	3	3	27	0	0	82100000	39800000	52300000	24800000	0	0	27500000	0	174000000	76300000	0	0	0	0	0	46600000	40400000	0	0	0	0	0	1.59295e+06	0	0	45800000	0	0	0	38200000	0	0	14000000	0	48300000	0	0	0	102000000	0	152000000	0
SEQF1757.2_01153	454	SEQF1757.2_01153 hypothetical protein [HMT-829 Gardnerella vaginalis ATCC 14019]	5	5	33	0	0	8045492	0	0	0	0	0	0	0	0	0	0	0	0	0	0	0	0	0	0	0	0	0	0	0	0	0	0	0	0	0	0	0	0	0	0	0	1.41593e+06	0	0	0	0	10100000
SEQF1862.1_02126	1038	SEQF1862.1_02126 hypothetical protein [HMT-418 Lentilactobacillus parafarraginis F0439]	8	8	37	0	96500000	0	0	2660000000	0	0	0	0	0	1850000000	555000000	0	421000000	0	0	17500000	118000000	0	0	0	0	0	0	904000000	507000000	0	125000000	0	0	0	458000000	744000000	0	329000000	0	0	47000000	0	183000000	0	158000000	846000000	637000000
SEQF1879.1_00420	551	SEQF1879.1_00420 Tryptophanase 1 [HMT-370 Fusobacterium sp. HMT 370 F0437]	21	21	106	19600000	11500000	0	236000000	660000000	26700000	7427773	0	0	298000000	21200000	0	0	26500000	0	10900000	0	0	0	0	0	767000000	219000000	791000000	0	0	570000000	0	6.93737e+06	12300000	0	0	0	0	1480000000	0	1450000000	0	19200000	0	0	0	1760000000	0
SEQF1883.1_01192	370	SEQF1883.1_01192 NAD-dependent methanol dehydrogenase [HMT-420 Fusobacterium nucleatum subsp. animalis OT 420]	3	3	42	0	0	0	0	0	0	0	0	0	0	0	0	345000000	0	0	0	0	0	0	0	0	0	0	0	0	0	0	0	0	0	0	0	0	0	0	0	0	0	0	0	0	154000000	0	0
SEQF1887.1_00460	260	SEQF1887.1_00460 hypothetical protein [HMT-306 Prevotella sp. HMT 306 F0472]	3	3	41	0	49100000	0	0	0	0	0	0	0	0	0	0	0	0	0	0	0	0	42100000	0	0	0	50300000	0	0	49800000	34000000	0	0	0	0	0	0	0	0	0	0	0	0	0	0	0	0	0
SEQF1907.1_00662	358	SEQF1907.1_00662 Phosphoserine aminotransferase [HMT-279 Porphyromonas pasteri F0450]	21	21	93	168000000	41100000	149000000	162000000	48100000	24800000	0	0	0	1540000000	84900000	0	99500000	19600000	0	14900000	26600000	0	0	0	0	3450000000	681000000	598000000	113000000	0	0	0	0	65300000	141000000	0	0	38600000	8720000000	71500000	0	0	0	0	0	0	561000000	0
SEQF1926.1_01890	403	SEQF1926.1_01890 hypothetical protein [HMT-343 Achromobacter xylosoxidans A8]	3	3	33	0	0	38000000	63500000	0	11400000	29300000	13600000	0	0	0	0	0	0	0	0	0	0	0	0	0	0	0	0	0	0	0	0	15400000	0	14400000	0	0	18800000	0	0	36000000	0	0	0	48600000	0	60600000	0
SEQF1944.2_00986	419	SEQF1944.2_00986 hypothetical protein [HMT-020 Neisseria sp. HMT 020 F0370]	5	5	45	0	0	0	0	0	49200000	45500000	0	0	0	0	0	0	0	0	0	0	0	0	0	0	0	0	0	0	0	0	0	0	0	0	0	0	0	0	0	0	0	0	0	0	0	0	0
SEQF1946.2_01305	887	SEQF1946.2_01305 hypothetical protein [HMT-781 Prevotella saccharolytica F0055]	10	10	37	0	0	0	0	0	0	0	40000000	0	0	0	0	0	0	0	0	0	0	0	0	0	0	0	0	0	0	0	0	0	15100000	0	0	0	0	0	0	0	0	0	0	0	0	0	0
SEQF1967.1_01927	187	SEQF1967.1_01927 Alkyl hydroperoxide reductase C [HMT-022 Lautropia mirabilis ATCC 51599]	12	12	129	67700000	0	132000000	3290000000	851000000	554000000	9084012	0	61900000	87300000	6.94641e+06	0	0	0	10800000	137000000	38100000	7080000000	426000000	15800000	0	1350000000	54400000	188000000	0	0	1290000000	0	0	0	0	186000000	0	30000000	1570000000	0	56600000	0	0	0	0	0	0	3.9674e+06
SEQF1987.1_01395	663	SEQF1987.1_01395 DNA topoisomerase 3 [HMT-794 Prevotella multisaccharivorax DSM 17128]	5	5	51	0	0	0	0	0	0	0	0	0	0	0	7272405	638252	0	114000000	0	0	0	0	0	0	174000000	0	0	0	0	0	0	0	0	257000000	0	0	0	312000000	0	0	0	0	245000000	0	0	0	0
SEQF2065.1_00746	694	SEQF2065.1_00746 Elongation factor G [HMT-420 Fusobacterium nucleatum subsp. animalis ATCC 51191]	16	19	220	38500000	0	0	536000000	307000000	9969911	0	0	0	146000000	8652025	0	13500000	11500000	0	17200000	0	0	0	0	0	608000000	57900000	632000000	12200000	0	195000000	0	8469769	0	8983219	32500000	0	0	1290000000	0	575000000	0	114637	17800000	0	0	302000000	0
SEQF2196.1_00715	629	SEQF2196.1_00715 Cobalt-zinc-cadmium resistance protein CzcA [HMT-612 Pseudomonas fluorescens WH6]	3	3	37	0	0	0	0	0	0	0	0	0	12500000	0	0	0	52500000	0	0	0	0	0	0	0	0	0	0	0	0	531000000	0	0	0	0	0	0	0	0	0	0	0	0	0	0	0	0	0
SEQF2280.2_01134	2479	SEQF2280.2_01134 hypothetical protein [HMT-829 Gardnerella vaginalis 315-A]	14	14	31	0	0	0	0	0	0	0	0	0	0	0	0	0	0	0	0	0	0	0	0	0	34200000	0	0	0	0	119000000	0	0	0	0	0	0	0	0	0	0	0	0	0	35800000	0	0	0
SEQF2444.1_00340	439	SEQF2444.1_00340 Enolase [HMT-215 Leptotrichia sp. HMT 215 W9775]	9	19	393	1190000000	98000000	0	1290000000	695000000	233000000	0	0	0	822000000	0	0	0	0	0	68100000	0	391000000	196000000	293000000	0	1850000000	466000000	1270000000	434000000	0	2750000000	0	0	0	465000000	582000000	0	0	3140000000	0	120000000	0	0	98500000	273000000	0	972000000	0
SEQF2444.1_01022	351	SEQF2444.1_01022 Alcohol dehydrogenase [HMT-215 Leptotrichia sp. HMT 215 W9775]	12	12	89	1680000000	60300000	0	1130000000	884000000	318000000	0	0	0	193000000	0	0	15300000	8.00032e+06	0	18900000	0	0	0	0	0	1880000000	429000000	1240000000	80300000	44400000	2040000000	0	0	0	90400000	11400000	0	0	766000000	0	9086084	0	0	0	448000000	0	650000000	0
SEQF2444.1_01381	598	SEQF2444.1_01381 hypothetical protein [HMT-215 Leptotrichia sp. HMT 215 W9775]	4	4	27	130000000	220000000	0	576000000	0	330000000	0	0	0	0	0	0	0	282000000	0	276000000	777000000	0	0	0	0	0	431000000	1510000000	0	81900000	398000000	0	187000000	363000000	293000000	480000000	131000000	0	3590000000	149000000	649000000	0	138000000	0	310000000	0	0	123000000
SEQF2451.1_01071	884	SEQF2451.1_01071 ATP-dependent DNA helicase UvrD1 [HMT-198 Alloscardovia omnicolens F0580]	4	4	26	0	0	0	226000000	136000000	0	0	0	0	0	358000000	0	4331857	0	0	0	0	0	0	0	104000000	76100000	0	0	0	0	0	0	0	0	0	0	0	0	14400000	278000000	0	0	0	330000000	0	66400000	27000000	0
SEQF2463.1_01337	635	SEQF2463.1_01337 Ribonuclease J [HMT-895 Bifidobacterium animalis ATCC 25527]	3	3	37	460000000	0	0	0	0	0	0	179000000	0	0	160000000	30900000	0	0	73800000	170000000	37300000	61900000	0	0	0	0	0	0	0	103000000	0	34000000	333000000	432000000	0	65500000	235000000	0	0	0	73400000	0	0	0	0	572000000	74300000	93900000
SEQF2501.1_01746	134	SEQF2501.1_01746 hypothetical protein [HMT-214 Leptotrichia shahii DSM 19757]	10	10	136	0	0	0	0	772000000	287000000	4.06402e+06	0	0	580000000	6390000000	0	1550000000	5750000000	0	0	2.35785e+06	0	0	68100000	0	1450000000	0	2500000000	6640000000	0	3952674	4.18429e+06	44400000	543000000	5358452	18200000	5812747	243000000	13300000000	0	5850000000	0	5.09671e+06	0	0	0	184000000	0
SEQF2529.3_01575	190	SEQF2529.3_01575 hypothetical protein [HMT-201 Fusobacterium periodonticum 2_1_31]	3	3	28	0	0	0	18600000	0	11200000	15500000	4.62842e+06	4710078	0	0	13200000	0	0	8933163	0	0	0	0	0	0	0	0	0	0	0	0	202000000	0	0	0	3.14315e+06	0	0	0	0	0	0	0	0	0	0	0	0
SEQF2664.1_00336	472	SEQF2664.1_00336 Metalloprotease TldD [HMT-001 Bartonella schoenbuchensis m07a]	3	3	36	0	0	0	0	0	0	0	0	0	0	0	0	0	0	0	0	0	0	0	0	0	0	0	0	0	0	0	19500000	0	0	24500000	0	0	0	0	0	0	0	0	0	36600000	0	0	0
SEQF2726.1_00464	701	SEQF2726.1_00464 Transcription termination factor Rho [HMT-723 Lancefieldella parvula DNF00906]	5	5	32	0	0	0	0	0	0	0	0	0	817670	0	0	0	0	0	0	0	0	0	0	0	0	0	80800000	0	0	0	0	0	0	0	0	0	0	96400000	0	93000000	0	0	0	0	0	59100000	0
SEQF2748.1_00308	135	SEQF2748.1_00308 hypothetical protein [HMT-212 Leptotrichia sp. HMT 212 W10393]	12	12	95	141000000	0	0	626000000	1480000000	239000000	41900000	0	0	333000000	98900000	548000000	0	54900000	0	303000000	0	0	0	0	20500000	3050000000	574000000	1440000000	108000000	0	3500000000	0	0	0	1780000000	246000000	0	74100000	3420000000	0	0	0	0	144000000	744000000	0	1530000000	0
SEQF2750.1_00129	714	SEQF2750.1_00129 Elongation factor G [HMT-720 Aggregatibacter paraphrophilus W10433]	21	24	168	10700000	4.22083e+06	189000000	590000000	126000000	198000000	17600000	0	608000000	257000000	28200000	0	5.91117e+06	6938294	0	264000000	106000000	523000000	0	21300000	0	3690000000	228000000	417000000	90000000	0	0	0	3.18292e+06	0	7555350	10700000	0	11100000	1920000000	0	0	0	0	0	0	0	0	0
SEQF2805.1_01387	70	SEQF2805.1_01387 50S ribosomal protein L29 [HMT-126 Selenomonas sp. HMT 126 W7667]	3	3	57	0	53500000	0	63100000	205000000	12300000	0	9395677	0	235000000	68600000	0	0	306000000	0	0	0	4.23733e+06	0	49900000	0	81900000	0	655000000	285000000	0	0	0	11400000	0	10700000	14300000	0	233000000	302000000	19600000	146000000	0	38900000	6597585	5062986	0	200000000	0
SEQF2885.1_03060	550	SEQF2885.1_03060 FAD-containing monooxygenase EthA [HMT-339 Janibacter indicus YFY001]	3	3	26	0	0	17900000	0	17600000	27100000	69900000	23700000	43400000	0	19200000	0	0	0	6.59639e+06	19700000	16600000	14500000	0	0	0	0	11900000	0	6.99063e+06	0	4.89745e+06	0	0	2.50921e+06	0	4711538	3225153	3044538	0	16200000	8426740	0	6.08336e+06	6.39847e+06	0	5.74323e+06	0	0
SEQF2894.2_01188	1582	SEQF2894.2_01188 NAD-specific glutamate dehydrogenase [HMT-245 Roseomonas mucosa AU37]	4	4	33	0	0	0	93200000	50200000	74100000	0	0	259000000	115000000	0	0	0	108000000	63400000	43600000	55600000	226000000	91200000	79900000	0	0	133000000	171000000	0	0	40800000	20200000	129000000	0	0	59400000	0	0	0	0	172000000	0	78400000	0	0	0	0	106000000
SEQF2917.1_01280	209	SEQF2917.1_01280 Endonuclease III [HMT-083 Lachnoanaerobaculum sp. HMT 083 MSX33]	3	3	34	0	0	0	0	0	10400000	0	5.87005e+06	0	0	69300000	0	0	0	0	0	0	0	0	0	0	0	0	0	0	0	0	0	0	0	0	0	0	0	0	0	0	0	0	0	0	0	0	0
SEQF2963.1_00926	1413	SEQF2963.1_00926 DNA polymerase III PolC-type [HMT-187 Peptoniphilus sp. HMT 187 HMSC062D09]	3	3	33	0	332000000	0	0	574000000	158000000	0	172000000	0	237000000	0	550000000	0	543000000	521000000	1990000000	132000000	230000000	0	737000000	0	0	344000000	0	7200000000	0	119000000	0	0	0	471000000	194000000	6320000000	1340000000	0	306000000	0	0	0	970000000	941000000	4970000000	1170000000	369000000
SEQF3050.1_01311	628	SEQF3050.1_01311 hypothetical protein [HMT-207 Corynebacterium gottingense NML 150383]	3	3	89	0	0	0	0	0	0	0	0	0	0	0	0	0	0	0	0	0	0	0	0	0	0	0	0	0	0	0	0	0	1.92549e+06	0	0	0	0	0	0	0	0	937230	0	0	0	0	0
SEQF3087.1_01183	416	SEQF3087.1_01183 Glucose-1-phosphate adenylyltransferase [HMT-837 Sneathia sanguinegens CCUG41628]	4	4	41	76800000	0	0	0	76100000	33200000	0	165000000	0	87700000	970000000	0	0	308000000	0	332000000	0	261000000	176000000	0	0	42700000	0	594000000	164000000	128000000	0	264000000	137000000	1480000000	0	31100000	667000000	368000000	0	0	212000000	241000000	0	295000000	0	0	95700000	159000000
SEQF3181.1_00934	2501	SEQF3181.1_00934 hypothetical protein [HMT-248 Fusobacterium sp. HMT 248 Marseille-P2749]	13	13	36	0	0	0	0	0	87300000	0	0	0	86300000	1240000000	0	156000000	459000000	0	58300000	0	0	0	0	0	212000000	0	728000000	734000000	0	59900000	0	132000000	0	0	0	0	0	1750000000	94900000	658000000	0	0	258000000	0	0	0	145000000
SEQF3575.1_01294	2399	SEQF3575.1_01294 hypothetical protein [HMT-677 Streptococcus mitis 168_SPSE]	6	8	30	0	0	629000000	0	781000000	359000000	1020000000	587000000	460000000	1210000000	0	0	0	1680000000	0	806000000	0	0	0	0	771000000	0	441000000	430000000	0	0	0	743000000	316000000	1990000000	1640000000	470000000	0	1030000000	476000000	0	0	0	335000000	562000000	0	0	0	483000000
SEQF3744.1_07496	2494	SEQF3744.1_07496 Dimodular nonribosomal peptide synthase [HMT-717 Variovorax paradoxus VAI-C]	9	9	41	0	0	0	0	0	0	163000000	38300000	0	23700000	0	0	0	0	60000000	0	0	0	0	0	39100000	88700000	83000000	92400000	31400000	23200000	0	0	48000000	0	82100000	34800000	0	61200000	0	34800000	55900000	0	0	0	0	0	0	0
SEQF3762.1_06530	6171	SEQF3762.1_06530 hypothetical protein [HMT-717 Variovorax paradoxus 110B]	14	14	33	67600000	0	0	0	0	0	0	0	4815525	0	0	0	0	0	0	0	0	0	0	0	25600000	0	0	0	43300000	0	15100000	0	0	0	0	0	0	0	0	0	0	0	0	0	0	0	0	0
SEQF3793.1_01524	1396	SEQF3793.1_01524 Sensor histidine kinase RcsC [HMT-612 Pseudomonas fluorescens CREA-C16]	9	9	43	0	0	0	44900000	0	0	11600000	0	357000000	8.26042e+06	937000000	0	0	0	0	17600000	19800000	85500000	0	0	157000000	1.39893e+06	0	0	0	0	6425564	303000000	11400000	0	0	3.88094e+06	0	0	8759416	4.54796e+06	2660000000	0	186000000	0	0	0	0	229000000
SEQF3999.1_00475	153	SEQF3999.1_00475 30S ribosomal protein S2 [HMT-610 Neisseria flavescens CD-NF2]	8	9	71	0	119000000	0	597000000	824000000	173000000	0	0	175000000	2480000000	0	0	127000000	26500000	114000000	240000000	828000000	3260000000	0	625000000	0	329000000	357000000	1280000000	254000000	0	112000000	0	0	0	0	251000000	0	419000000	7080000000	0	0	0	0	0	308000000	0	0	34300000
SEQF4081.1_06957	632	SEQF4081.1_06957 N-substituted formamide deformylase [HMT-571 Burkholderia cepacia MINF_4A-sc-2280433]	4	4	26	0	0	83700000	40400000	0	0	0	50900000	0	54200000	0	92000000	0	0	0	0	0	0	0	19300000	0	0	0	0	0	15800000	0	0	0	0	0	0	0	0	0	0	0	0	0	0	0	0	0	0
SEQF4760.1_01398	329	SEQF4760.1_01398 hypothetical protein [HMT-060 Corynebacterium pseudodiphtheriticum HSID17575]	3	3	31	0	235000000	1430000000	976000000	2830000000	2930000000	0	1560000000	2970000000	0	446000000	421000000	0	2150000000	91600000	0	1650000000	526000000	743000000	0	0	1100000000	972000000	230000000	597000000	0	0	0	85400000	0	0	0	152000000	0	0	0	267000000	106000000	152000000	0	0	0	0	115000000
SEQF5404.1_04014	1027	SEQF5404.1_04014 hypothetical protein [HMT-343 Achromobacter xylosoxidans 1]	4	4	27	0	0	0	0	0	0	0	0	0	180000000	0	0	0	0	0	0	0	0	0	0	0	0	0	0	0	0	0	0	0	0	456000000	0	0	0	0	0	0	0	0	0	0	0	0	0
SEQF5439.1_01619	517	SEQF5439.1_01619 Glutathione import ATP-binding protein GsiA [HMT-580 Campylobacter curvus SS177624]	3	3	30	0	0	0	254000000	0	0	0	111000000	0	0	0	0	0	195000000	82400000	0	165000000	234000000	571000000	559000000	304000000	0	0	0	0	422000000	232000000	219000000	0	295000000	171000000	193000000	0	233000000	142000000	92800000	0	0	281000000	437000000	0	0	387000000	207000000
SEQF5439.1_01699	730	SEQF5439.1_01699 hypothetical protein [HMT-580 Campylobacter curvus SS177624]	4	4	37	364000000	242000000	268000000	0	0	0	185000000	0	0	0	0	0	207000000	0	0	0	12000000	0	0	0	0	0	0	345000000	185000000	0	0	682000000	479000000	19000000	0	0	0	40400000	36800000	223000000	442000000	0	0	0	0	0	227000000	394000000
SEQF5492.1_05326	3166	SEQF5492.1_05326 hypothetical protein [HMT-834 Pseudomonas otitidis 15988]	9	9	32	0	0	0	0	0	281000000	0	0	0	0	0	0	0	266000000	0	87000000	113000000	0	0	0	0	0	0	0	0	0	0	0	0	0	0	0	0	149000000	0	0	0	0	0	22300000	0	0	0	0
SEQF5911.1_00307	697	SEQF5911.1_00307 hypothetical protein [HMT-115 Serratia marcescens ATCC 13880 substr. Sm_S89_jyu2015]	4	4	27	0	3790000000	1780000000	1110000000	0	709000000	2370000000	0	819000000	0	0	0	12200000000	0	0	0	0	1350000000	2690000000	0	0	458000000	1420000000	0	5230000000	2470000000	1500000000	1550000000	0	0	1600000000	884000000	0	0	0	7140000000	0	815000000	1680000000	2860000000	0	3480000000	0	1120000000
SEQF6687.1_00652	728	SEQF6687.1_00652 hypothetical protein [HMT-330 Micavibrio aeruginosavorus EPB]	3	3	33	0	0	0	134000000	0	0	0	0	0	0	0	0	0	0	316000000	0	0	0	0	0	0	0	0	0	0	0	0	0	0	0	0	0	0	0	0	0	0	0	0	387000000	0	0	0	0
SEQF6729.1_00323	4959	SEQF6729.1_00323 hypothetical protein [HMT-662 Finegoldia magna 08T492]	13	14	34	45400000	0	39200000	0	0	27200000	45100000	14500000	50400000	31400000	0	0	0	0	0	0	0	47200000	0	0	0	0	0	0	0	27900000	147000000	0	0	154000000	55100000	92800000	136000000	110000000	77900000	0	0	0	29400000	83100000	0	0	0	31500000
SEQF6732.1_00365	130	SEQF6732.1_00365 Type II secretion system protein G [HMT-662 Finegoldia magna 07T609]	3	3	26	0	0	0	0	0	0	0	0	0	0	0	0	0	0	0	0	0	0	0	0	0	0	0	0	0	0	0	0	0	0	0	0	0	21900000	0	0	0	674000000	0	0	63400000	0	0	0
SEQF6770.3_00147	679	SEQF6770.3_00147 Restriction enzyme BgcI subunit alpha [HMT-804 Lactococcus lactis KLDS 4.0325]	4	4	53	0	0	0	0	0	0	0	0	0	0	0	0	0	0	0	0	0	0	0	69000000	0	0	0	0	0	22700000	0	0	0	0	0	0	0	0	0	0	0	0	0	0	0	0	0	0
SEQF6867.1_00643	301	SEQF6867.1_00643 hypothetical protein [HMT-543 Streptococcus anginosus KS 6]	4	4	43	61000000	40600000	0	0	94000000	76200000	32300000	0	0	0	245000000	0	0	157000000	0	0	94600000	0	20500000	0	0	0	0	28800000	316000000	0	0	0	127000000	14300000	0	30100000	65000000	0	0	213000000	0	0	0	0	0	73700000	64200000	0
SEQF7866.1_00339	3029	SEQF7866.1_00339 hypothetical protein [HMT-938 Limosilactobacillus reuteri CNEI-KCA3]	17	17	35	0	0	0	0	0	0	0	0	0	287000000	1820000000	117000000	0	0	0	0	0	194000000	0	0	0	176000000	0	422000000	0	0	0	0	0	519000000	0	0	0	0	0	0	0	0	0	0	0	0	0	0
SEQF7998.1_01091	790	SEQF7998.1_01091 hypothetical protein [HMT-829 Gardnerella vaginalis UMB0913]	5	5	44	0	0	0	0	0	0	0	0	0	0	0	0	0	20900000	0	0	0	0	0	0	0	0	0	0	423000000	0	0	0	0	0	0	0	0	0	0	0	0	0	0	0	189000000	0	0	85400000
SEQF8126.1_00006	430	SEQF8126.1_00006 Multidrug export protein AcrE [HMT-764 Neisseria sicca C2006001571]	3	4	34	0	4570000000	6970000000	0	0	0	0	14600000000	21200000000	11400000000	0	24500000000	0	0	610000000	4710000000	2020000000	2810000000	3570000000	0	0	0	0	0	3670000000	5840000000	2350000000	0	0	15900000000	12800000000	0	14100000000	185000000	4330000000	0	4540000000	8520000000	0	14200000000	0	0	0	3010000000
SEQF8140.1_01119	456	SEQF8140.1_01119 Trigger factor [HMT-893 Actinomyces oris A19A-1]	5	5	36	57100000	13500000	31300000	0	20400000	0	0	11800000	0	69200000	16000000	0	0	12400000	0	9579721	0	0	20300000	0	0	0	0	105000000	68700000	0	20000000	0	18400000	25900000	0	59100000	0	22600000	25300000	31300000	52200000	0	0	0	0	0	12700000	0
SEQF8775.1_02964	1415	SEQF8775.1_02964 ATP-dependent RecD-like DNA helicase [HMT-485 Agrobacterium tumefaciens IL30]	9	9	39	0	0	0	0	0	0	0	0	0	0	0	0	0	0	0	0	0	0	0	30900000	0	0	0	0	0	0	0	0	0	13600000	0	0	0	0	0	0	0	0	0	0	0	0	0	0
SEQF9478.1_01378	93	SEQF9478.1_01378 30S ribosomal protein S19 [HMT-700 Capnocytophaga ochracea NCTC11458]	5	5	47	0	40000000	0	156000000	109000000	131000000	0	0	109000000	206000000	0	0	114000000	72400000	0	79800000	0	248000000	0	0	29800000	1150000000	31100000	1060000000	0	0	120000000	0	0	68300000	0	178000000	0	199000000	951000000	40800000	0	0	141000000	98600000	0	0	343000000	0
SEQF10092.1_00462	99	SEQF10092.1_00462 DNA-binding protein HU 1 [HMT-160 Veillonella dispar NCTC11831]	5	5	64	14700000	189000000	183000000	191000000	434000000	0	0	0	0	563000000	0	0	61200000	4954973	0	0	0	0	285000000	713000000	0	756000000	152000000	847000000	287000000	0	398000000	0	0	0	0	978000000	0	0	551000000	153000000	66900000	0	5590310	0	21900000	0	313000000	0
SEQF10092.1_00754	329	SEQF10092.1_00754 hypothetical protein [HMT-160 Veillonella dispar NCTC11831]	19	19	225	0	330000000	244000000	111000000	1260000000	0	59700000	0	0	2570000000	0	0	281000000	0	0	0	0	0	1210000000	2100000000	0	5740000000	107000000	3000000000	448000000	0	3330000000	0	21100000	22900000	218000000	2400000000	0	0	4840000000	1220000000	1100000000	0	0	0	547000000	0	1610000000	0
SEQF10105.1_02796	2112	SEQF10105.1_02796 hypothetical protein [HMT-418 Lentilactobacillus parafarraginis FAM 1079]	6	6	30	0	0	0	0	0	0	0	0	56300000	0	0	0	0	0	14300000	0	613000000	0	0	0	0	0	0	0	0	24100000	0	0	0	0	0	0	0	0	0	0	0	0	0	0	0	0	0	0
SEQF1013.1_00101	342	SEQF1013.1_00101 ATP-dependent 6-phosphofructokinase [HMT-666 Corynebacterium matruchotii ATCC 14266]	7	7	45	224000000	0	0	0	68500000	0	0	9240131	0	0	24300000	0	0	93000000	0	0	0	0	0	32500000	0	53700000	0	20900000	14000000	6.23383e+06	6772834	7470485	53800000	146000000	18000000	16300000	15800000	13800000	32600000	8.34661e+06	50800000	0	30200000	0	0	0	12700000	0
SEQF1013.1_00801	260	SEQF1013.1_00801 Triosephosphate isomerase [HMT-666 Corynebacterium matruchotii ATCC 14266]	6	6	97	627000000	0	0	290000000	262000000	447000000	0	81200000	0	0	201000000	0	0	611000000	0	0	0	57200000	43400000	268000000	0	980000000	0	190000000	34200000	0	110000000	0	458000000	368000000	30100000	206000000	29400000	54400000	304000000	35000000	320000000	0	155000000	0	0	0	0	0
SEQF1013.1_00924	314	SEQF1013.1_00924 putative hydrogen peroxide-inducible genes activator [HMT-666 Corynebacterium matruchotii ATCC 14266]	5	5	47	202000000	19000000	5354891	0	8826594	83900000	0	12600000	0	3.56735e+06	35300000	0	0	34900000	0	9468710	0	0	0	84900000	0	70300000	5667551	69600000	15300000	4998588	0	0	36400000	17300000	0	5.42661e+06	0	7287757	22500000	7888260	30700000	0	23900000	0	0	0	0	0
SEQF1013.1_01459	436	SEQF1013.1_01459 Nicotinate phosphoribosyltransferase pncB1 [HMT-666 Corynebacterium matruchotii ATCC 14266]	8	8	39	152000000	0	0	0	27200000	35600000	0	12500000	0	0	112000000	0	0	84500000	0	0	0	0	0	41800000	0	45500000	3845745	13900000	25100000	6.96641e+06	0	20900000	128000000	68500000	22600000	20700000	0	29600000	63900000	33700000	51200000	0	59700000	0	0	0	15900000	0
SEQF1013.1_01832	158	SEQF1013.1_01832 Inorganic pyrophosphatase [HMT-666 Corynebacterium matruchotii ATCC 14266]	4	4	42	0	38500000	0	0	181000000	171000000	0	78900000	0	0	175000000	0	0	165000000	0	0	0	0	0	137000000	0	121000000	0	170000000	104000000	31500000	0	9326653	100000000	328000000	63000000	59300000	26800000	134000000	162000000	15900000	99400000	0	112000000	0	27300000	0	90800000	0
SEQF1013.1_02065	323	SEQF1013.1_02065 Quinone oxidoreductase 1 [HMT-666 Corynebacterium matruchotii ATCC 14266]	3	3	43	0	0	0	0	620000000	0	0	0	0	0	0	0	0	0	0	0	117000000	0	0	0	0	0	65400000	0	212000000	0	43200000000	0	11400000	0	0	0	0	0	0	313000000	162000000000	0	0	0	0	0	11700000000	0
SEQF1016.1_01450	86	SEQF1016.1_01450 RNA-binding protein Hfq [HMT-577 Eikenella corrodens ATCC 23834]	7	9	51	31300000	13000000	18200000	380000000	392000000	0	0	0	97700000	354000000	0	0	61700000	0	17400000	25100000	30800000	460000000	0	114000000	0	298000000	71300000	212000000	0	0	16000000	0	0	0	0	23100000	0	38700000	348000000	0	0	0	0	0	0	0	0	0
SEQF1075.1_00559	267	SEQF1075.1_00559 Glutaconate CoA-transferase subunit B [HMT-202 Fusobacterium nucleatum subsp. polymorphum ATCC 10953]	11	11	106	0	126000000	0	323000000	516000000	44000000	0	0	0	1180000000	0	0	81700000	154000000	0	0	0	0	0	0	0	841000000	116000000	1530000000	0	0	672000000	0	11600000	16300000	0	53600000	0	0	1170000000	0	1180000000	0	0	34800000	0	0	553000000	0
SEQF1075.1_01299	221	SEQF1075.1_01299 Butyrate--acetoacetate CoA-transferase subunit B [HMT-202 Fusobacterium nucleatum subsp. polymorphum ATCC 10953]	8	8	71	0	0	0	104000000	102000000	36300000	0	0	0	198000000	0	0	16200000	26000000	0	0	0	0	0	0	0	574000000	0	258000000	0	0	505000000	0	7460163	0	0	25100000	0	0	564000000	0	507000000	0	0	38200000	0	0	781000000	0
SEQF1075.1_01384	183	SEQF1075.1_01384 50S ribosomal protein L5 [HMT-202 Fusobacterium nucleatum subsp. polymorphum ATCC 10953]	10	10	84	0	73100000	0	485000000	305000000	59300000	0	0	0	355000000	0	0	0	57700000	0	59000000	0	0	0	0	0	1140000000	167000000	631000000	0	0	335000000	0	39600000	7.92237e+06	17400000	88700000	31500000	44700000	1270000000	0	548000000	0	21500000	25400000	0	0	831000000	0
SEQF1075.1_02343	516	SEQF1075.1_02343 Citrate lyase alpha chain [HMT-202 Fusobacterium nucleatum subsp. polymorphum ATCC 10953]	10	10	48	19100000	18200000	0	86300000	68700000	0	0	0	0	261000000	29900000	0	25900000	12000000	0	381000000	0	0	0	0	0	365000000	8919871	287000000	36800000	0	118000000	0	6311970	0	19700000	14200000	0	17700000	519000000	0	126000000	0	0	16100000	18400000	0	163000000	0
SEQF1076.1_00514	3794	SEQF1076.1_00514 hypothetical protein [HMT-200 Fusobacterium nucleatum subsp. vincentii ATCC 49256]	16	19	34	0	0	0	39200000	0	0	0	9147610	0	0	0	29300000	0	0	0	6056174	0	0	0	0	0	0	0	0	0	0	0	0	0	0	0	0	0	0	0	0	105000000	0	0	0	0	0	0	0
SEQF1083.1_01792	280	SEQF1083.1_01792 putative chromosome-partitioning protein ParB [HMT-738 Anaerococcus prevotii DSM 20548]	5	5	38	0	147000000	0	66600000	54200000	117000000	56700000	58900000	56500000	0	0	0	33500000	0	38000000	0	0	30100000	131000000	0	136000000	126000000	96500000	67000000	0	0	0	0	0	0	0	36000000	0	0	0	0	0	0	25000000	0	0	46000000	0	0
SEQF1100.1_00885	758	SEQF1100.1_00885 5-methyltetrahydropteroyltriglutamate--homocysteine methyltransferase [HMT-669 Neisseria meningitidis 053442]	20	24	199	0	41800000	16500000	757000000	29200000	122000000	0	0	139000000	996000000	0	0	33000000	0	0	635000000	879000000	2960000000	0	180000000	0	197000000	157000000	509000000	33100000	0	0	0	0	0	0	0	0	39100000	3150000000	0	0	0	0	0	37200000	0	0	13700000
SEQF1103.1_00267	272	SEQF1103.1_00267 Nitrogenase iron protein 1 [HMT-118 Dialister invisus DSM 15470]	4	4	32	206000000	174000000	0	0	0	94500000	161000000	384000000	0	184000000	515000000	189000000	1750000000	126000000	0	314000000	0	545000000	248000000	420000000	0	0	415000000	177000000	0	163000000	0	0	0	549000000	0	0	0	0	0	0	97500000	0	163000000	455000000	0	373000000	0	0
SEQF1150.1_00200	428	SEQF1150.1_00200 DNA topoisomerase 3 [HMT-824 Bacillus anthracis str. A0442]	3	3	26	0	66900000	0	59500000	83700000	0	0	0	0	0	0	0	0	0	0	0	0	0	0	0	0	0	0	120000000	0	0	0	0	0	0	0	23500000	0	0	0	0	0	0	0	0	0	0	0	0
SEQF1160.1_01553	690	SEQF1160.1_01553 ATP-dependent DNA helicase RecG [HMT-201 Fusobacterium periodonticum ATCC 33693]	4	4	29	0	0	0	60500000	0	0	0	24600000	0	0	29300000	0	0	32100000	0	0	25100000	0	28800000	0	0	0	82900000	0	0	0	0	15300000	16700000	35000000	0	0	43200000	0	56800000	114000000	15600000	15700000	26100000	94900000	0	0	0	54000000
SEQF1164.1_02225	411	SEQF1164.1_02225 hypothetical protein [HMT-554 Acinetobacter baumannii AYE]	4	4	50	724000000	0	0	0	0	0	0	4391926	0	0	0	13100000	0	5755206	0	9112886	0	0	0	0	26200000	0	14700000	0	184000000	27800000	225000000	78000000	65200000	0	88800000	23400000	105000000	105000000	104000000	136000000	0	52800000	0	128000000	67200000	0	57100000	78900000
SEQF1170.1_00359	334	SEQF1170.1_00359 HTH-type transcriptional regulator DegA [HMT-045 Alkalihalobacillus clausii KSM-K16]	3	3	26	0	14300000	14400000	15900000	0	11700000	14600000	21100000	20200000	22900000	82700000	0	0	20600000	0	26300000	0	15900000	6730712	0	0	0	0	10900000	16000000	0	0	25000000	0	0	0	32600000	0	30600000	0	0	0	25700000	25600000	0	20600000	0	0	22100000
SEQF1173.1_01138	201	SEQF1173.1_01138 hypothetical protein [HMT-468 Bacillus subtilis BSn5]	4	4	33	0	0	0	0	0	21600000	0	0	0	0	0	0	0	0	0	0	0	0	0	0	0	0	0	0	0	0	0	0	0	0	0	0	0	0	0	0	211000000	895000000	0	0	0	0	0	0
SEQF1199.1_00254	523	SEQF1199.1_00254 hypothetical protein [HMT-574 Escherichia coli 042]	5	5	48	25700000	0	0	0	0	0	0	0	0	0	0	0	0	0	0	3.63282e+06	3.44165e+06	0	0	0	0	0	0	0	0	0	0	0	0	0	0	0	0	0	0	0	0	0	0	0	0	0	10400000	0
SEQF1287.1_01994	394	SEQF1287.1_01994 Elongation factor Tu [HMT-563 Leptotrichia buccalis DSM 1135]	4	23	547	110000000	0	0	159000000	488000000	140000000	0	0	0	0	1830000000	0	468000000	403000000	0	16300000	0	0	0	0	0	33200000	127000000	1670000000	1030000000	0	127000000	0	230000000	0	0	263000000	0	0	1610000000	0	943000000	0	0	0	0	0	498000000	0
SEQF1393.2_00935	409	SEQF1393.2_00935 hypothetical protein [HMT-112 Peptostreptococcus stomatis DSM 17678]	3	3	36	1360000000	0	628000000	479000000	976000000	0	660000000	0	430000000	1450000000	1400000000	0	0	0	0	0	0	0	825000000	2360000000	0	314000000	0	0	4380000000	554000000	0	665000000	0	0	0	0	2690000000	0	1360000000	581000000	0	0	0	1970000000	0	1520000000	0	106000000
SEQF1393.2_01456	803	SEQF1393.2_01456 hypothetical protein [HMT-112 Peptostreptococcus stomatis DSM 17678]	3	3	35	261000000	41100000	0	48400000	0	0	129000000	0	123000000	76700000	291000000	33500000	599000000	0	0	0	0	0	0	88000000	0	0	37400000	0	0	44000000	0	0	0	90200000	79600000	16100000	0	0	0	30100000	31000000	0	0	70400000	0	0	77100000	0
SEQF1477.1_00459	742	SEQF1477.1_00459 Polyribonucleotide nucleotidyltransferase [HMT-317 Prevotella sp. HMT 317 F0108]	17	19	141	0	17700000	0	0	28300000	6.77319e+06	6.87234e+06	0	0	729000000	79400000	0	14100000	104000000	0	9555015	0	0	0	0	7.66105e+06	373000000	0	1720000000	40800000	0	6.82463e+06	0	116000000	61600000	0	58200000	0	45500000	1950000000	0	635000000	0	49000000	22900000	0	0	647000000	0
SEQF1477.1_00719	485	SEQF1477.1_00719 Chaperone SurA [HMT-317 Prevotella sp. HMT 317 F0108]	6	6	29	12200000	0	0	2425230	33300000	0	17700000	3.58285e+06	0	15100000	0	0	0	0	0	0	0	0	0	0	0	35300000	0	9356752	0	0	0	0	0	0	0	0	0	4.92366e+06	6168160	0	0	0	6.50652e+06	8713789	0	0	0	0
SEQF1477.1_00766	690	SEQF1477.1_00766 Triosephosphate isomerase [HMT-317 Prevotella sp. HMT 317 F0108]	11	11	85	0	45900000	0	39800000	94800000	36500000	0	0	0	805000000	191000000	0	33300000	169000000	0	0	0	67500000	0	0	0	1210000000	0	2310000000	370000000	0	177000000	0	92900000	0	0	157000000	0	62600000	2670000000	47600000	808000000	0	76600000	96100000	0	0	644000000	0
SEQF1478.1_02913	877	SEQF1478.1_02913 Pyruvate, phosphate dikinase [HMT-107 Lachnoanaerobaculum umeaense F0167]	17	18	122	3182760	69100000	0	0	48800000	158000000	0	0	0	257000000	99900000	0	88700000	133000000	0	0	0	0	0	0	0	435000000	45900000	848000000	63300000	48400000	8949204	0	28500000	16700000	0	19200000	0	0	1170000000	55100000	20900000	0	0	0	10500000	0	326000000	0
SEQF1533.1_00914	618	SEQF1533.1_00914 Chaperone protein DnaK [HMT-608 Limosilactobacillus fermentum IFO 3956]	10	11	47	0	0	0	0	0	0	0	0	0	516000000	0	0	0	0	0	0	8985564	87900000	0	68800000	0	194000000	24800000	171000000	0	0	31500000	0	3.77097e+06	0	0	14800000	127000000	0	712000000	0	13000000	0	0	0	0	0	0	0
SEQF1577.1_00915	2309	SEQF1577.1_00915 hypothetical protein [HMT-829 Gardnerella vaginalis 409-05]	14	14	42	0	0	0	0	0	21900000	0	0	0	0	30800000	0	0	0	0	0	0	0	0	0	0	0	0	0	0	0	0	0	0	0	132000000	0	63700000	0	0	0	0	0	0	0	0	0	0	0
SEQF1593.1_00185	90	SEQF1593.1_00185 DNA-binding protein HU [HMT-130 Selenomonas noxia ATCC 43541]	3	3	38	0	44800000	0	7636107	955000000	0	0	0	0	0	32900000	0	0	245000000	0	0	0	0	0	117000000	5.9225e+06	58600000	0	1150000000	1080000000	10900000	37600000	0	15700000	0	30100000	20500000	0	57200000	621000000	45700000	337000000	0	36400000	22600000	8269260	0	416000000	0
SEQF1600.1_01746	399	SEQF1600.1_01746 Homoserine dehydrogenase [HMT-845 Pseudoleptotrichia goodfellowii F0264]	3	3	32	9810766	0	0	22500000	24800000	8834794	0	0	0	13200000	0	0	0	0	0	0	0	0	0	0	0	8.26742e+06	0	94400000	0	0	14100000	0	0	0	0	0	0	0	19000000	0	0	0	0	0	0	0	0	0
SEQF1610.1_00375	1794	SEQF1610.1_00375 ATP-dependent RNA helicase RhlE [HMT-029 Treponema vincentii ATCC 35580]	7	7	31	0	0	81800000	0	0	0	0	0	0	0	0	0	0	0	0	0	0	0	0	0	0	0	0	0	0	0	0	0	0	0	0	0	0	0	0	0	0	137000000	0	0	0	0	0	0
SEQF1618.1_00922	475	SEQF1618.1_00922 Pyruvate kinase I [HMT-222 Leptotrichia wadei F0279]	24	24	164	0	0	0	99600000	260000000	161000000	0	0	0	529000000	8390000000	0	16800000	841000000	0	1250000000	0	0	0	0	0	90100000	0	5290000000	1400000000	0	88400000	0	856000000	251000000	0	207000000	23200000	2360000000	4780000000	0	2800000000	0	2.10189e+06	0	16000000	0	821000000	0
SEQF1648.1_01849	864	SEQF1648.1_01849 Glycogen operon protein GlgX [HMT-666 Corynebacterium matruchotii ATCC 33806]	12	14	78	137000000	0	0	0	22500000	102000000	0	16400000	0	0	77700000	0	0	114000000	0	2.92126e+06	141000000	0	0	62500000	0	224000000	0	107000000	25700000	0	7.10224e+06	1.63039e+06	95800000	113000000	4.14452e+06	27600000	0	2.81033e+06	47300000	7.65469e+06	27100000	0	26700000	0	0	0	0	0
SEQF1648.1_02262	604	SEQF1648.1_02262 hypothetical protein [HMT-666 Corynebacterium matruchotii ATCC 33806]	20	22	152	0	589000000	0	22700000	0	278000000	0	2910000000	0	2000000000	0	0	0	3390000000	0	0	0	0	0	0	99500000	1520000000	102000000	0	5770000000	0	0	0	824000000	1720000000	5880000000	76400000	0	1130000000	4130000000	0	138000000	0	1510000000	0	1860000000	0	105000000	0
SEQF1652.2_00578	1074	SEQF1652.2_00578 Carbamoyl-phosphate synthase large chain [HMT-683 Simonsiella muelleri ATCC 29453]	10	11	66	0	0	0	308000000	393000000	12200000	0	0	0	53700000	0	0	0	377000000	212000000	727000000	1620000000	1180000000	0	9093223	0	166000000	150000000	345000000	0	0	0	109000000	98400000	622000000	415000000	0	472000000	0	857000000	367000000	0	658000000	0	486000000	108000000	0	0	0
SEQF1656.1_02755	204	SEQF1656.1_02755 50S ribosomal protein L3 [HMT-311 Prevotella oris F0302]	8	13	63	0	0	173000000	0	177000000	0	76300000	0	0	1090000000	399000000	0	0	78600000	0	38900000	0	0	0	61300000	70900000	124000000	130000000	1240000000	0	0	0	0	116000000	147000000	26900000	373000000	0	0	1070000000	189000000	746000000	0	39900000	0	0	0	1050000000	0
SEQF1668.1_00726	151	SEQF1668.1_00726 50S ribosomal protein L9 [HMT-849 Actinomyces johnsonii F0330]	4	4	42	136000000	4513244	87000000	5.40601e+06	43800000	0	0	62300000	0	95500000	0	5252686	0	0	0	5391130	0	61300000	39900000	272000000	0	22200000	0	91000000	127000000	0	88900000	0	8.15113e+06	0	0	147000000	0	17600000	88900000	140000000	6743596	0	0	0	0	0	0	0
SEQF1668.1_01256	278	SEQF1668.1_01256 50S ribosomal protein L2 [HMT-849 Actinomyces johnsonii F0330]	7	9	59	162000000	0	72700000	0	115000000	96300000	16000000	0	9541974	48900000	0	0	0	0	0	0	4.9808e+06	30300000	75200000	91600000	0	8.22312e+06	69600000	110000000	74800000	6586078	27600000	0	0	13000000	4.98215e+06	52600000	0	22200000	108000000	51000000	43600000	0	0	0	0	0	0	0
SEQF1668.1_02593	600	SEQF1668.1_02593 Phosphoglucomutase [HMT-849 Actinomyces johnsonii F0330]	13	14	73	560000000	0	29100000	0	26200000	0	0	0	0	4026001	0	0	0	59200000	0	0	0	0	0	368000000	0	0	0	366000000	176000000	0	226000000	0	40600000	12700000	16500000	26300000	14700000	153000000	175000000	52600000	370000000	0	15300000	0	20500000	0	32400000	0
SEQF1684.2_01395	502	SEQF1684.2_01395 ATP synthase subunit beta [HMT-329 Capnocytophaga leadbetteri F0087]	14	16	206	15200000	58300000	0	102000000	135000000	226000000	0	0	107000000	26500000	0	0	0	25600000	0	19100000	3.83996e+06	783000000	0	0	0	1620000000	43300000	332000000	12100000	3.92144e+06	391000000	0	1.56509e+06	0	14400000	28900000	0	0	323000000	0	0	0	0	0	35100000	0	23600000	0
SEQF1684.2_01755	647	SEQF1684.2_01755 Glucosamine-6-phosphate deaminase [HMT-329 Capnocytophaga leadbetteri F0087]	23	23	140	0	268000000	0	279000000	629000000	238000000	20500000	0	174000000	15600000	0	0	0	0	0	0	0	345000000	0	33500000	0	2080000000	129000000	604000000	330000000	0	993000000	0	0	0	0	422000000	0	0	1410000000	0	22200000	0	0	0	103000000	0	175000000	0
SEQF1692.2_00005	1345	SEQF1692.2_00005 CRISPR-associated endonuclease Cas9 [HMT-543 Streptococcus anginosus F0211]	4	4	26	0	111000000	0	0	62000000	0	279000000	99400000	0	0	0	380000000	472000000	0	271000000	213000000	0	0	0	311000000	191000000	0	151000000	0	623000000	0	0	0	0	0	149000000	124000000	0	231000000	0	306000000	208000000	646000000	0	1240000000	0	568000000	496000000	247000000
SEQF1692.2_00654	548	SEQF1692.2_00654 hypothetical protein [HMT-543 Streptococcus anginosus F0211]	4	4	32	0	0	0	0	0	353000000	0	0	0	0	0	0	0	0	0	0	0	0	0	0	0	0	0	0	0	0	0	0	0	0	0	0	0	0	0	0	0	0	0	240000000	0	0	0	0
SEQF1697.1_01770	330	SEQF1697.1_01770 hypothetical protein [HMT-124 Selenomonas artemidis F0399]	8	8	82	0	69400000	17900000	0	287000000	0	0	50000000	0	684000000	398000000	0	0	576000000	0	0	0	0	0	87400000	0	71700000	0	2280000000	421000000	12300000	134000000	0	202000000	0	86400000	157000000	0	109000000	647000000	76600000	184000000	0	566000000	90700000	0	0	967000000	0
SEQF1731.1_00776	518	SEQF1731.1_00776 Fumarate reductase flavoprotein subunit [HMT-763 Campylobacter showae RM3277]	13	13	111	39600000	127000000	0	0	163000000	174000000	0	0	0	321000000	5.5134e+06	0	65800000	38200000	0	0	0	0	0	0	37200000	1880000000	57900000	331000000	59400000	0	508000000	0	9790123	0	124000000	90900000	0	14900000	1650000000	0	86000000	0	0	44400000	0	0	211000000	0
SEQF1855.2_01189	1237	SEQF1855.2_01189 hypothetical protein [HMT-375 Peptoniphilus sp. HMT 375 F0436]	6	6	41	20800000	0	0	0	0	0	0	14100000	20100000	367000000	0	0	0	28700000	0	20800000	0	0	5.49468e+06	0	4805104	0	0	0	50200000	52600000	0	7.38955e+06	0	19500000	12500000	38800000	47200000	7316422	0	0	35500000	66300000	7468706	105000000	446000000	0	102000000	0
SEQF1899.2_01474	877	SEQF1899.2_01474 DNA gyrase subunit A [HMT-473 Alloprevotella sp. HMT 473 F0040]	5	5	37	0	0	18500000	0	75600000	0	0	0	0	1010000000	49400000	0	31800000	0	0	0	0	0	0	0	11800000	57500000	6.97092e+06	93400000	2860000000	0	11900000	0	575000000	528000000	1150000000	24300000	2030000000	31000000	649000000	1020000000	99600000	0	750000000	1250000000	0	0	102000000	0
SEQF1907.1_00984	573	SEQF1907.1_00984 Soluble pyridine nucleotide transhydrogenase [HMT-279 Porphyromonas pasteri F0450]	16	16	102	63100000	82400000	113000000	353000000	47500000	134000000	0	0	4320000000	546000000	38800000	0	8725150	0	0	127000000	22900000	4.80335e+06	0	42600000	0	1620000000	167000000	453000000	85800000	0	3650911	0	0	0	0	41100000	0	0	2400000000	0	15800000	0	0	0	14500000	0	89800000	0
SEQF1912.1_01300	195	SEQF1912.1_01300 Rubrerythrin [HMT-377 Peptostreptococcaceae G-7 Eubacterium yurii subsps. yurii &#38; margaretiae ATCC 43715]	4	4	36	0	0	0	0	0	0	0	198000000	0	88100000	0	0	0	0	0	78500000	0	0	0	0	0	170000000	160000000	0	0	0	0	0	0	0	0	0	0	0	0	44300000	0	0	0	0	0	0	0	0
SEQF1937.2_00243	482	SEQF1937.2_00243 tRNA-2-methylthio-N(6)-dimethylallyladenosine synthase [HMT-332 Capnocytophaga sp. HMT 332 F0381]	3	3	207	0	0	6.07182e+06	0	0	0	0	0	0	0	0	0	0	0	0	0	0	0	0	0	0	5323441	0	0	0	0	0	0	0	0	0	0	0	0	0	0	0	0	0	0	0	0	0	0
SEQF1937.2_01813	1134	SEQF1937.2_01813 Isoleucine--tRNA ligase [HMT-332 Capnocytophaga sp. HMT 332 F0381]	12	13	44	0	0	80800000	0	0	0	0	0	0	27200000	0	0	67300000	0	0	0	0	0	0	0	0	362000000	0	203000000	0	0	86700000	0	0	320000000	0	0	0	0	287000000	0	49900000	0	0	0	0	0	0	0
SEQF1972.1_01063	1361	SEQF1972.1_01063 ESX secretion system protein EccC [HMT-192 Propionibacteriaceae G-2 bacterium HMT 192 F0372]	5	5	26	0	0	0	547000000	0	336000000	0	0	0	0	174000000	0	168000000	0	0	0	179000000	678000000	467000000	0	0	1300000000	441000000	0	0	98800000	0	0	0	70600000	0	0	0	0	491000000	198000000	0	348000000	0	0	363000000	0	119000000	267000000
SEQF2353.1_01209	1196	SEQF2353.1_01209 hypothetical protein [HMT-879 Leptotrichia sp. HMT 879 F0557]	6	7	32	1060000000	159000000	0	108000000	0	0	160000000	91400000	0	98800000	0	0	312000000	117000000	0	0	35800000	0	22900000	0	275000000	58500000	0	118000000	571000000	547000000	0	318000000	0	0	0	0	375000000	0	0	0	0	0	263000000	1010000000	178000000	0	0	258000000
SEQF2357.2_01331	1063	SEQF2357.2_01331 TonB-dependent receptor P3 [HMT-278 Porphyromonas sp. HMT 278 W7784]	9	9	28	0	0	0	0	0	0	0	0	0	0	0	0	0	0	0	0	0	0	0	0	0	6536036	0	0	0	0	0	0	0	0	0	0	0	0	4600000000	0	0	0	0	0	0	252000000	0	0
SEQF2444.1_00385	636	SEQF2444.1_00385 Threonine--tRNA ligase 2 [HMT-215 Leptotrichia sp. HMT 215 W9775]	10	11	41	24500000	0	0	21000000	63700000	7206355	0	0	0	12300000	48900000	0	0	18900000	0	9146286	0	0	0	0	0	9926078	4589240	196000000	55300000	0	27200000	0	7.31355e+06	0	0	6470499	0	0	271000000	0	131000000	0	0	0	3374060	0	15800000	0
SEQF2444.1_00520	188	SEQF2444.1_00520 Alkyl hydroperoxide reductase C [HMT-215 Leptotrichia sp. HMT 215 W9775]	13	13	128	166000000	175000000	0	678000000	506000000	98400000	0	0	0	2000000000	903000000	0	0	541000000	0	26500000	0	0	0	0	0	496000000	439000000	2830000000	1860000000	0	792000000	0	405000000	165000000	3.09193e+06	36500000	0	14700000	5350000000	0	888000000	0	3.57907e+06	0	81600000	0	370000000	0
SEQF2444.1_01424	405	SEQF2444.1_01424 Arginine deiminase [HMT-215 Leptotrichia sp. HMT 215 W9775]	16	18	122	196000000	110000000	0	444000000	577000000	450000000	0	0	0	927000000	46800000	0	27100000	152000000	0	18200000	0	0	0	0	0	629000000	212000000	755000000	0	0	241000000	0	0	0	26400000	25800000	0	16300000	1530000000	0	40400000	0	0	14800000	59500000	0	753000000	0
SEQF2462.1_00145	864	SEQF2462.1_00145 Chaperone protein ClpB [HMT-653 Treponema lecithinolyticum ATCC 700332]	5	5	36	0	0	0	0	13500000	13500000	0	3.69098e+06	0	19900000	44000000	0	0	40900000	0	0	0	0	0	31000000	0	0	0	90200000	14900000	0	0	0	0	0	0	0	0	0	13200000	0	70100000	0	0	0	0	0	0	0
SEQF2481.1_01425	789	SEQF2481.1_01425 hypothetical protein [HMT-419 Stomatobaculum longum ACC2]	3	3	25	0	0	151000000	602000000	0	210000000	299000000	196000000	376000000	136000000	0	487000000	296000000	0	289000000	0	0	0	0	0	284000000	100000000	122000000	122000000	0	220000000	0	0	0	0	0	149000000	126000000	0	0	0	0	82900000	149000000	129000000	0	0	285000000	111000000
SEQF2487.1_05705	691	SEQF2487.1_05705 NADH-quinone oxidoreductase chain 3 [HMT-597 Bradyrhizobium elkanii USDA 76]	4	4	25	0	306000000	0	376000000	0	0	173000000	251000000	302000000	191000000	0	437000000	0	0	0	0	159000000	0	567000000	356000000	0	0	0	630000000	0	0	0	108000000	0	0	0	0	0	113000000	0	0	0	0	0	0	140000000	237000000	0	0
SEQF2573.1_00286	234	SEQF2573.1_00286 hypothetical protein [HMT-888 Actinomyces dentalis DSM 19115]	5	5	36	64000000	21500000	0	0	56800000	53200000	0	24900000	16200000	86400000	0	0	0	19400000	0	0	0	0	0	64500000	0	0	0	433000000	91100000	0	38200000	0	33900000	0	0	39300000	0	31300000	134000000	41000000	22600000	0	0	0	0	0	7958683	0
SEQF2720.1_00693	606	SEQF2720.1_00693 Vitamin B12 transporter BtuB [HMT-983 Melioribacter roseus P3M-2]	4	4	46	0	0	0	0	0	0	0	0	0	0	0	0	0	0	0	0	0	0	15000000	0	0	0	0	0	0	0	137000000	0	0	0	0	0	0	0	0	0	0	0	0	0	0	0	0	0
SEQF2807.2_02425	205	SEQF2807.2_02425 50S ribosomal protein L3 [HMT-286 Tannerella sp. HMT 286 W11667]	6	9	43	112000000	0	0	90900000	246000000	57700000	4.56596e+06	0	56900000	123000000	78500000	0	0	35200000	0	56200000	0	199000000	0	0	0	0	0	669000000	111000000	0	22200000	0	8736405	0	11400000	16900000	18400000	0	207000000	0	151000000	0	13500000	0	0	0	77200000	0
SEQF2816.1_02069	392	SEQF2816.1_02069 hypothetical protein [HMT-420 Fusobacterium nucleatum subsp. animalis KCOM 1279]	3	3	26	56400000	0	0	64900000	0	89800000	0	82100000	163000000	61800000	0	0	50000000	156000000	0	140000000	141000000	0	0	0	0	135000000	0	73200000	70600000	40500000	0	42700000	57200000	0	35300000	88800000	30900000	52300000	0	0	109000000	31000000	52700000	0	0	0	0	37300000
SEQF2819.2_02014	2111	SEQF2819.2_02014 hypothetical protein [HMT-200 Fusobacterium nucleatum subsp. vincentii 3_1_27]	17	17	41	0	0	0	0	0	0	0	0	0	9180101	0	0	0	0	0	0	0	0	16700000	0	0	0	0	407000000	0	0	58400000	0	0	0	0	0	0	0	172000000	0	95700000	0	0	0	0	0	0	0
SEQF2854.1_01521	653	SEQF2854.1_01521 Copper resistance protein A [HMT-027 Cupriavidus gilardii CR3]	7	7	38	0	0	0	0	48500000	49500000	0	0	0	0	261000000	0	0	0	0	0	0	24100000	0	0	71200000	0	0	0	0	101000000	0	42900000	0	0	23600000	0	0	0	0	0	0	72400000	0	0	0	41500000	146000000	0
SEQF2917.1_01141	428	SEQF2917.1_01141 Trigger factor [HMT-083 Lachnoanaerobaculum sp. HMT 083 MSX33]	8	8	39	0	0	0	0	0	0	0	0	0	139000000	0	0	0	0	0	0	0	0	16000000	0	0	366000000	0	47300000	0	0	0	0	0	0	0	0	0	0	68600000	6859947	0	0	0	0	0	0	62800000	0
SEQF2948.1_00685	579	SEQF2948.1_00685 Long-chain-fatty-acid--CoA ligase [HMT-034 Corynebacterium aurimucosum HMSC065D07]	4	4	36	0	0	0	0	0	0	0	0	0	0	18100000	0	0	0	0	0	0	6.97991e+06	0	0	0	0	0	0	0	0	0	0	0	0	0	0	0	0	0	11300000	0	0	0	0	0	0	0	0
SEQF3051.1_02375	718	SEQF3051.1_02375 Elongation factor G [HMT-465 Bacteroides zoogleoformans ATCC 33285]	5	6	33	0	0	0	0	0	0	0	0	0	0	0	0	0	5139672	0	0	0	0	0	0	0	0	0	28200000	0	0	0	0	10400000	0	0	0	0	0	224000000	0	195000000	0	0	0	0	0	44000000	0
SEQF3066.1_02865	406	SEQF3066.1_02865 Cystathionine beta-lyase PatB [HMT-500 Lachnospiraceae G-8 bacterium HMT 500 W11650]	4	4	26	74500000	0	0	156000000	130000000	28600000	0	0	47500000	500000000	115000000	0	0	0	126000000	0	92900000	0	61600000	0	0	56100000	97100000	114000000	0	0	501000000	0	104000000	261000000	172000000	216000000	0	281000000	0	0	0	0	86900000	133000000	0	0	118000000	64800000
SEQF3076.1_02613	707	SEQF3076.1_02613 Methyl-accepting chemotaxis protein McpU [HMT-344 Pseudomonas luteola PL_378]	5	5	26	0	0	0	0	0	0	0	0	0	0	0	0	0	0	0	0	0	0	0	0	0	0	0	0	0	0	0	0	0	225000000	0	0	0	0	10900000	0	0	0	0	0	0	0	0	0
SEQF3149.1_00728	2129	SEQF3149.1_00728 hypothetical protein [HMT-050 Corynebacterium macginleyi CCUG 32361]	9	9	44	0	0	0	0	0	0	0	0	0	0	37300000	244000000	0	335000000	513000000	0	0	337000000	0	0	0	0	113000000	0	2450000000	0	0	2000000000	368000000	988000000	0	0	68700000	132000000	0	0	0	1260000000	26500000	799000000	418000000	612000000	651000000	318000000
SEQF3155.1_01183	380	SEQF3155.1_01183 Lipid-A-disaccharide synthase [HMT-024 Schlegelella thermodepolymerans DSM 15344]	3	3	36	0	0	0	0	0	0	0	0	0	42300000	0	0	0	0	0	0	0	0	0	0	0	0	0	0	0	0	0	0	2253370	0	0	0	0	0	0	0	2.35257e+06	0	0	0	0	0	0	0
SEQF3680.1_00560	432	SEQF3680.1_00560 S-adenosylmethionine synthase [HMT-275 Porphyromonas sp. HMT 275 W7780]	3	3	39	0	26100000	0	35100000	78300000	0	0	0	0	212000000	84700000	0	0	106000000	0	0	0	0	0	0	18700000	179000000	22600000	417000000	84800000	0	65700000	0	45400000	0	0	50300000	0	42800000	454000000	11400000	125000000	0	42000000	36700000	0	0	189000000	0
SEQF3795.1_00464	557	SEQF3795.1_00464 DNA ligase B [HMT-612 Pseudomonas fluorescens Q2-87]	5	5	39	0	0	0	0	0	0	0	152000000	0	0	0	0	0	0	0	21600000	187000000	0	0	0	0	0	0	0	250000000	0	0	486000000	274000000	0	0	0	0	864000000	0	682000000	326000000	0	0	76600000	78100000	146000000	0	0
SEQF4001.1_01995	646	SEQF4001.1_01995 Chaperone protein DnaK [HMT-610 Neisseria flavescens N57]	25	29	136	0	36900000	0	568000000	988000000	60000000	0	0	139000000	1400000000	0	0	20200000	5493708	40700000	135000000	596000000	3400000000	0	570000000	0	454000000	659000000	844000000	113000000	0	166000000	0	0	0	0	171000000	0	0	3180000000	0	0	0	0	0	0	0	0	0
SEQF4075.1_04823	1014	SEQF4075.1_04823 putative protein [HMT-571 Burkholderia cepacia 39628]	4	5	28	0	0	0	0	0	0	0	0	0	2256391	0	0	0	0	0	0	194980	0	0	0	0	0	0	0	0	0	0	0	0	0	0	0	0	0	0	0	863410	0	0	0	0	0	0	0
SEQF4081.1_01648	425	SEQF4081.1_01648 hypothetical protein [HMT-571 Burkholderia cepacia MINF_4A-sc-2280433]	3	3	25	1680000000	1300000000	3180000000	1570000000	1200000000	1060000000	2260000000	1160000000	3040000000	0	473000000	0	0	0	0	2500000000	0	1190000000	1380000000	1880000000	362000000	0	1400000000	0	0	3470000000	1730000000	0	0	302000000	0	2180000000	973000000	0	0	948000000	0	0	0	0	0	0	877000000	0
SEQF4128.1_00303	2429	SEQF4128.1_00303 hypothetical protein [HMT-780 Veillonella sp. HMT 780 VA139]	6	7	41	1180000000	192000000	893000000	0	0	50800000	0	67500000	0	0	1710000000	319000000	0	398000000	230000000	774000000	63700000	0	0	541000000	491000000	0	188000000	0	218000000	0	0	0	0	1700000000	0	73600000	467000000	0	0	0	0	155000000	0	0	0	2220000000	0	0
SEQF4128.1_01297	10347	SEQF4128.1_01297 hypothetical protein [HMT-780 Veillonella sp. HMT 780 VA139]	34	34	49	0	0	0	0	0	0	0	0	0	5.1353e+06	0	0	0	0	0	0	0	0	0	0	563000000	0	0	0	0	0	0	0	0	158000000	0	0	0	0	0	0	0	118000000	0	0	0	0	0	77800000
SEQF4842.1_00529	288	SEQF4842.1_00529 hypothetical protein [HMT-753 Cronobacter sakazakii LN01]	3	3	49	0	68400000	0	0	184000000	0	0	0	0	0	0	0	0	0	194000000	256000000	185000000	219000000	0	0	0	0	0	0	272000000	0	0	0	0	202000000	0	474000000	270000000	10100000	0	389000000	266000000	0	0	0	0	0	0	0
SEQF4945.1_02187	895	SEQF4945.1_02187 hypothetical protein [HMT-880 Enterococcus durans 4928STDY7071465]	5	5	32	0	0	0	0	0	0	0	0	0	20400000	122000000	0	86600000	46600000	0	128000000	0	0	0	190000000	76200000	0	0	22200000	378000000	0	0	79700000	0	553000000	0	0	172000000	82500000	18100000	36600000	0	257000000	30100000	117000000	0	0	110000000	44000000
SEQF5024.1_00484	2670	SEQF5024.1_00484 hypothetical protein [HMT-542 Peptostreptococcus anaerobius C]	17	17	34	0	0	0	0	0	0	0	0	0	91000000	0	0	0	0	0	0	208000000	0	0	0	0	89700000	0	136000000	13900000	0	0	0	165000000	0	0	0	0	0	0	0	0	0	0	0	0	0	0	0
SEQF5389.1_03683	2684	SEQF5389.1_03683 hypothetical protein [HMT-343 Achromobacter xylosoxidans R4]	10	10	32	4029287	0	0	0	0	0	0	0	0	0	0	0	0	101000000	128000000	0	0	0	0	0	0	0	0	0	357000000	0	0	0	92100000	0	0	0	0	0	0	0	0	0	0	306000000	0	0	175000000	291000000
SEQF5881.1_02225	627	SEQF5881.1_02225 hypothetical protein [HMT-297 Acinetobacter johnsonii AJ312]	4	4	29	17100000	0	45400000	0	0	0	63000000	42500000	29900000	0	0	30600000	0	25300000	0	33700000	16900000	0	44700000	0	38200000	0	0	0	0	0	0	0	0	0	28300000	23100000	0	0	0	0	45000000	0	0	27800000	25600000	0	0	35900000
SEQF5965.1_00880	1005	SEQF5965.1_00880 hypothetical protein [HMT-649 Neisseria lactamica M37179]	4	4	31	0	0	138000000	181000000	0	0	122000000	0	0	232000000	0	1290000000	0	893000000	0	0	0	0	0	300000000	423000000	102000000	123000000	0	924000000	655000000	5.51193e+06	0	0	0	467000000	0	2120000000	268000000	0	0	439000000	3280000000	0	0	0	789000000	0	0
SEQF6421.1_00914	2192	SEQF6421.1_00914 hypothetical protein [HMT-398 Streptococcus oralis HP01]	3	4	30	872000000	0	1280000000	0	0	0	0	0	371000000	496000000	172000000	329000000	0	477000000	230000000	0	225000000	0	0	0	0	0	0	990000000	0	108000000	200000000	215000000	353000000	0	91200000	194000000	0	276000000	128000000	0	147000000	0	109000000	0	0	0	128000000	468000000
SEQF6483.1_00510	1627	SEQF6483.1_00510 hypothetical protein [HMT-398 Streptococcus oralis SN63707]	5	5	36	651000000	0	635000000	134000000	0	0	0	0	0	0	513000000	236000000	869000000	468000000	139000000	780000000	0	0	0	0	0	0	328000000	0	1100000000	0	0	0	0	1150000000	323000000	0	718000000	621000000	0	149000000	361000000	0	190000000	256000000	0	768000000	0	205000000
SEQF6510.1_00026	131	SEQF6510.1_00026 50S ribosomal protein L7/L12 [HMT-398 Streptococcus oralis OD_348934_12]	3	8	116	135000000	158000000	175000000	671000000	214000000	197000000	0	0	279000000	665000000	312000000	0	0	0	0	0	318000000	1320000000	0	1020000000	0	3370000000	548000000	1280000000	275000000	0	276000000	0	0	145000000	0	225000000	0	118000000	894000000	0	0	0	0	0	125000000	0	956000000	0
SEQF7760.1_00338	2071	SEQF7760.1_00338 hypothetical protein [HMT-536 Pseudomonas aeruginosa Pa124]	4	4	29	0	0	0	0	214000000	122000000	0	0	0	96700000	0	0	0	0	43700000	0	33100000	109000000	444000000	0	0	0	0	0	0	0	48900000	48700000	36500000	63400000	59000000	139000000	197000000	110000000	0	76300000	242000000	183000000	0	161000000	0	0	0	0
SEQF8002.1_00254	1129	SEQF8002.1_00254 Ribonuclease E [HMT-829 Gardnerella vaginalis GED7760B]	3	3	30	184000000	0	0	0	0	0	0	0	0	0	0	0	0	0	0	0	0	0	0	0	0	0	0	49500000	0	0	0	0	0	0	0	0	0	0	0	0	0	0	0	0	0	748000000	0	0
SEQF8132.1_00487	397	SEQF8132.1_00487 Phosphoglycerate kinase [HMT-893 Actinomyces oris R23275]	9	15	127	597000000	0	58200000	0	208000000	0	63600000	66200000	21700000	18000000	0	0	0	239000000	0	0	0	0	0	724000000	0	0	0	204000000	833000000	0	486000000	0	122000000	7903614	98700000	195000000	5.20555e+06	125000000	213000000	158000000	308000000	0	0	0	0	0	53400000	0
SEQF8169.1_02401	2914	SEQF8169.1_02401 hypothetical protein [HMT-756 Ligilactobacillus salivarius JCM1046]	13	13	33	0	0	0	0	0	0	0	0	0	0	0	0	29700000	0	7.80543e+06	0	0	0	0	0	0	0	0	0	0	0	0	0	0	0	0	0	0	0	0	0	0	81200000	0	0	0	0	0	0
SEQF8259.1_03061	1315	SEQF8259.1_03061 Bifunctional protein PutA [HMT-477 Pseudomonas stutzeri PM101005]	3	4	34	7460000000	4770000000	4300000000	0	863000000	0	0	0	390000000	0	9070000000	5220000000	9000000000	0	1510000000	0	2350000000	882000000	2770000000	0	2740000000	0	0	0	0	4490000000	0	9320000000	0	0	0	0	0	8790000000	0	0	0	9060000000	1380000000	0	1530000000	0	0	0
SEQF9415.1_00865	123	SEQF9415.1_00865 50S ribosomal protein L18 [HMT-734 Streptococcus pneumoniae 521]	5	5	37	85100000	74400000	104000000	87600000	184000000	194000000	0	0	82300000	166000000	239000000	0	31300000	0	0	0	0	303000000	29400000	116000000	25600000	265000000	86900000	200000000	0	0	0	0	0	0	0	81600000	0	0	227000000	0	91900000	0	0	0	0	0	132000000	0
SEQF9546.1_01546	9975	SEQF9546.1_01546 Chromosome partition protein Smc [HMT-116 Staphylococcus capitis IIF4SC-B1A]	22	22	31	0	0	0	0	0	0	5.63677e+06	0	0	0	0	0	0	0	0	0	44800000	0	0	0	0	0	0	0	0	0	0	0	0	0	0	0	0	0	0	0	0	12000000	6.39719e+06	0	0	0	0	0
SEQF10092.1_00044	2778	SEQF10092.1_00044 hypothetical protein [HMT-160 Veillonella dispar NCTC11831]	15	15	34	0	0	0	0	0	0	0	0	0	0	4018751	0	77000000	0	0	0	0	0	0	0	0	0	0	0	0	0	0	0	0	0	5.7638e+06	0	0	0	0	0	0	0	0	0	0	0	0	0
SEQF1013.1_00190	1245	SEQF1013.1_00190 Nitrate reductase alpha subunit [HMT-666 Corynebacterium matruchotii ATCC 14266]	16	16	48	14000000	0	0	0	0	32100000	0	0	0	0	20000000	0	0	9289451	0	5197728	0	0	0	48500000	0	450000000	5.02607e+06	13200000	9694460	0	0	3.72199e+06	81700000	43900000	7.17035e+06	0	7.62995e+06	6.1155e+06	0	0	7726964	0	6.7317e+06	0	0	0	21300000	0
SEQF1013.1_00508	119	SEQF1013.1_00508 hypothetical protein [HMT-666 Corynebacterium matruchotii ATCC 14266]	5	5	44	169000000	56300000	11600000	0	0	45700000	0	40000000	0	0	53600000	0	0	171000000	0	0	0	0	0	155000000	0	0	0	21300000	133000000	0	33900000	15900000	79400000	168000000	24100000	30400000	60900000	83600000	49500000	48800000	71600000	0	52800000	0	29900000	0	0	0
SEQF1013.1_02049	255	SEQF1013.1_02049 Decaprenylphosphoryl-2-keto-beta-D-erythro-pentose reductase [HMT-666 Corynebacterium matruchotii ATCC 14266]	5	5	46	76000000	0	0	0	0	121000000	0	9785858	0	0	49100000	0	0	106000000	0	5942421	0	0	0	27700000	0	126000000	0	21100000	20300000	7055807	4457322	13700000	261000000	193000000	1.43289e+06	11600000	13900000	0	99200000	13400000	142000000	0	21500000	0	0	0	8322396	0
SEQF1016.1_01872	421	SEQF1016.1_01872 Catabolic NAD-specific glutamate dehydrogenase RocG [HMT-577 Eikenella corrodens ATCC 23834]	10	10	72	0	30200000	0	571000000	220000000	17400000	0	0	52400000	661000000	72200000	0	25600000	0	0	41500000	205000000	658000000	0	19000000	0	550000000	84400000	1060000000	0	0	136000000	0	70200000	0	22000000	77100000	0	0	1170000000	0	150000000	0	0	0	0	0	25400000	0
SEQF1017.1_00283	3198	SEQF1017.1_00283 hypothetical protein [HMT-759 Peptostreptococcaceae G-5 Eubacterium saphenum ATCC 49989]	10	10	30	0	0	931000000	341000000	0	0	0	0	0	0	1190000000	0	0	0	0	0	0	0	0	271000000	0	0	419000000	394000000	0	543000000	0	0	0	0	615000000	373000000	0	0	0	0	0	421000000	0	387000000	0	391000000	382000000	368000000
SEQF1018.2_00638	454	SEQF1018.2_00638 lipid II flippase MurJ [HMT-539 Filifactor alocis ATCC 35896]	3	3	26	0	0	0	58800000	0	77500000	126000000	0	174000000	82700000	239000000	0	226000000	4.66487e+06	43000000	267000000	23800000	0	0	267000000	76200000	0	0	0	0	37800000	0	0	0	0	31900000	0	0	0	0	34500000	29800000	0	0	0	0	200000000	0	0
SEQF1045.1_01717	482	SEQF1045.1_01717 Glutamate--tRNA ligase [HMT-095 Shuttleworthia satelles DSM 14600]	3	3	30	0	0	0	0	0	0	0	0	0	8883364	0	0	0	0	0	0	0	0	0	0	0	0	0	5582579	0	0	0	0	0	0	0	0	0	0	9005522	0	0	0	0	0	0	0	0	0
SEQF1059.1_00206	114	SEQF1059.1_00206 50S ribosomal protein L22 [HMT-734 Streptococcus pneumoniae G54]	3	3	27	37300000	9245828	48100000	20800000	51600000	23500000	19400000	0	14000000	60400000	0	0	0	0	0	11600000	0	188000000	3.52159e+06	54400000	0	90600000	35000000	85700000	0	0	0	14500000	0	0	11800000	9334868	0	0	209000000	0	8444220	0	0	0	12000000	0	35500000	0
SEQF1059.1_00432	774	SEQF1059.1_00432 Formate acetyltransferase [HMT-734 Streptococcus pneumoniae G54]	10	15	45	0	0	16800000	21000000	183000000	27500000	15900000	0	0	71400000	0	0	0	0	0	0	8715993	136000000	18900000	34400000	0	62200000	0	354000000	8.06402e+06	0	49700000	0	9749160	0	22200000	29600000	0	0	793000000	0	47600000	0	0	0	27700000	0	32900000	0
SEQF1064.1_00361	1433	SEQF1064.1_00361 DNA-directed RNA polymerase subunit beta' [HMT-619 Porphyromonas gingivalis W83]	5	24	165	26600000	0	0	40000000	88800000	39800000	0	0	6.31313e+06	110000000	18100000	0	27900000	5.55156e+06	0	54400000	0	0	0	8.03491e+06	0	243000000	21400000	127000000	0	0	5695582	0	0	0	18000000	17200000	0	0	135000000	0	31600000	0	0	0	0	0	32700000	0
SEQF1065.1_01975	235	SEQF1065.1_01975 Transcriptional regulatory protein OmpR [HMT-643 Prevotella intermedia 17]	7	9	91	0	0	0	0	268000000	14900000	13700000	0	0	621000000	254000000	0	107000000	95500000	0	18700000	0	0	0	0	35800000	342000000	0	1200000000	117000000	0	12400000	0	32900000	82800000	0	52600000	0	42800000	518000000	24100000	733000000	0	56200000	20300000	0	0	433000000	0
SEQF1075.1_00220	188	SEQF1075.1_00220 Alkyl hydroperoxide reductase C [HMT-202 Fusobacterium nucleatum subsp. polymorphum ATCC 10953]	4	4	49	0	372000000	0	162000000	473000000	0	0	0	0	934000000	286000000	0	0	202000000	0	0	0	0	0	0	0	1280000000	137000000	2450000000	338000000	0	692000000	0	71200000	406000000	124000000	156000000	0	275000000	3220000000	0	866000000	0	115000000	324000000	124000000	0	791000000	0
SEQF1075.1_00959	1191	SEQF1075.1_00959 Pyruvate:ferredoxin oxidoreductase [HMT-202 Fusobacterium nucleatum subsp. polymorphum ATCC 10953]	28	31	162	68100000	16700000	0	91600000	199000000	0	4.19734e+06	0	0	278000000	0	0	20800000	83400000	0	0	0	0	0	0	0	1110000000	249000000	664000000	17100000	0	354000000	0	105000000	45900000	25800000	75800000	10400000	0	4030000000	0	1620000000	0	15600000	72900000	0	0	617000000	0
SEQF1075.1_01295	143	SEQF1075.1_01295 hypothetical protein [HMT-202 Fusobacterium nucleatum subsp. polymorphum ATCC 10953]	4	4	47	0	73700000	0	145000000	0	0	0	0	0	418000000	55000000	0	417000000	258000000	0	0	0	0	0	0	19900000	173000000	111000000	557000000	56300000	0	71000000	0	0	0	24500000	0	0	49900000	1470000000	0	431000000	0	34600000	190000000	91100000	0	609000000	0
SEQF1075.1_01367	247	SEQF1075.1_01367 30S ribosomal protein S2 [HMT-202 Fusobacterium nucleatum subsp. polymorphum ATCC 10953]	14	14	90	98900000	127000000	0	545000000	847000000	104000000	0	0	136000000	754000000	0	0	30900000	26600000	0	14600000	0	131000000	0	0	0	1530000000	196000000	1900000000	0	0	621000000	0	0	0	0	65200000	0	0	3080000000	0	325000000	0	0	0	0	0	523000000	0
SEQF1075.1_01378	61	SEQF1075.1_01378 50S ribosomal protein L30 [HMT-202 Fusobacterium nucleatum subsp. polymorphum ATCC 10953]	3	3	66	0	87900000	0	226000000	343000000	26300000	0	0	0	159000000	0	0	0	11100000	0	6635552	0	0	0	0	0	681000000	85100000	392000000	85900000	6.07596e+06	122000000	0	14400000	0	26800000	57400000	0	0	475000000	0	295000000	0	10400000	107000000	0	0	613000000	0
SEQF1075.1_02076	81	SEQF1075.1_02076 50S ribosomal protein L31 type B [HMT-202 Fusobacterium nucleatum subsp. polymorphum ATCC 10953]	3	3	44	82400000	190000000	0	365000000	247000000	70500000	33400000	0	0	269000000	103000000	0	166000000	106000000	0	48800000	0	0	0	0	29600000	765000000	205000000	718000000	0	0	198000000	0	0	0	0	74800000	0	0	519000000	0	532000000	0	64900000	143000000	0	0	597000000	0
SEQF1087.1_04068	354	SEQF1087.1_04068 Vitamin B12 import ATP-binding protein BtuD [HMT-485 Agrobacterium tumefaciens biovar II K84]	4	4	26	0	0	0	0	0	0	0	0	0	0	0	0	0	0	0	0	0	0	0	0	0	0	0	0	0	0	202000000	0	0	0	0	0	0	0	138000000	0	0	0	0	0	0	0	0	0
SEQF1142.1_00307	398	SEQF1142.1_00307 Elongation factor Tu [HMT-469 Prevotella melaninogenica ATCC 25845]	15	24	506	3521705	0	0	0	602000000	0	62000000	0	0	4260000000	1160000000	0	0	59600000	0	0	25700000	0	0	96100000	62900000	186000000	128000000	5580000000	558000000	0	0	0	384000000	1330000000	0	1330000000	0	611000000	3260000000	1440000000	4140000000	0	342000000	0	0	0	3130000000	0
SEQF1165.1_00894	328	SEQF1165.1_00894 DNA-directed RNA polymerase subunit alpha [HMT-476 Neisseria subflava NJ9703]	13	13	97	15000000	0	0	741000000	326000000	15900000	0	0	146000000	2160000000	9416853	0	59400000	0	27500000	87900000	1360000000	2440000000	0	458000000	0	748000000	443000000	1030000000	87800000	0	0	0	0	0	0	12000000	0	45000000	2500000000	0	0	0	0	0	49700000	0	0	5.65873e+06
SEQF1167.1_00277	525	SEQF1167.1_00277 GMP synthase [glutamine-hydrolyzing] [HMT-485 Agrobacterium tumefaciens C58]	4	5	29	68900000	84000000	0	80400000	113000000	324000000	63400000	78600000	83700000	94800000	0	0	0	66600000	0	0	50600000	79700000	51200000	0	71700000	165000000	88200000	94600000	119000000	0	109000000	0	0	0	0	0	0	0	103000000	0	80600000	0	0	0	0	61800000	0	0
SEQF1175.1_00503	308	SEQF1175.1_00503 GTPase Era [HMT-682 Neisseria mucosa ATCC 25996]	3	3	26	0	0	0	0	0	0	0	0	0	0	0	0	0	0	0	0	4724241	49200000	0	0	0	0	0	0	0	0	0	0	0	0	0	0	0	0	34200000	0	0	0	0	0	0	0	0	0
SEQF1178.2_00181	552	SEQF1178.2_00181 hypothetical protein [HMT-580 Campylobacter curvus 525.92]	4	4	35	132000000	0	0	54100000	0	153000000	144000000	156000000	0	1390000000	182000000	0	0	0	0	0	0	0	0	24100000	332000000	0	0	0	356000000	0	0	122000000	0	178000000	0	12900000	533000000	668000000	0	313000000	181000000	189000000	0	482000000	0	200000000	0	0
SEQF1287.1_00256	90	SEQF1287.1_00256 30S ribosomal protein S19 [HMT-563 Leptotrichia buccalis DSM 1135]	4	4	29	0	92300000	0	20400000	366000000	152000000	0	50600000	0	11400000	0	0	325000000	0	0	0	0	1140000000	0	197000000	266000000	319000000	0	91300000	16000000	0	0	0	0	267000000	138000000	0	0	0	379000000	232000000	49400000	0	144000000	119000000	0	0	0	0
SEQF1393.2_01273	643	SEQF1393.2_01273 putative ABC transporter ATP-binding protein YheS [HMT-112 Peptostreptococcus stomatis DSM 17678]	4	4	35	0	26300000	0	26000000	0	0	9725905	0	0	0	0	25300000	0	0	0	0	10100000	0	0	0	18100000	0	14100000	0	70700000	0	101000000	178000000	196000000	0	88000000	0	0	40800000	57900000	377000000	0	212000000	433000000	298000000	568000000	0	284000000	269000000
SEQF1477.1_02332	542	SEQF1477.1_02332 60 kDa chaperonin [HMT-317 Prevotella sp. HMT 317 F0108]	20	21	145	0	17900000	0	0	287000000	0	0	0	0	1580000000	529000000	0	8753874	423000000	0	18800000	0	0	0	0	0	741000000	0	3270000000	508000000	0	106000000	0	204000000	103000000	0	415000000	0	0	3760000000	21500000	1450000000	0	154000000	232000000	0	0	1400000000	0
SEQF1477.1_02954	386	SEQF1477.1_02954 Galactokinase [HMT-317 Prevotella sp. HMT 317 F0108]	14	14	137	0	45300000	0	0	173000000	0	0	0	0	780000000	236000000	0	0	87900000	0	8814613	0	0	0	0	0	74200000	0	873000000	230000000	0	54000000	0	95800000	0	0	64800000	0	70300000	1470000000	53300000	621000000	0	58900000	171000000	0	0	319000000	0
SEQF1593.1_00386	88	SEQF1593.1_00386 Phosphocarrier protein HPr [HMT-130 Selenomonas noxia ATCC 43541]	3	3	50	0	58400000	0	0	1620000000	0	0	36900000	0	1480000000	1890000000	0	130000000	316000000	0	0	0	0	0	88500000	314000000	406000000	0	2070000000	2030000000	0	65900000	0	63400000	0	86800000	78200000	0	497000000	2590000000	0	576000000	0	97100000	64100000	0	0	1540000000	0
SEQF1595.2_01122	187	SEQF1595.2_01122 Elongation factor P [HMT-389 Abiotrophia defectiva ATCC 49176]	3	3	32	0	0	0	0	0	0	0	0	0	216000000	0	0	0	0	0	0	8057315	91800000	0	0	0	0	0	59100000	0	0	0	0	0	0	0	0	0	0	26100000	0	27000000	194000000	0	0	0	0	0	0
SEQF1598.1_00450	437	SEQF1598.1_00450 hypothetical protein [HMT-151 Selenomonas sputigena ATCC 35185]	20	20	397	35700000	0	0	0	5740000000	0	0	41200000	0	30200000000	34500000000	0	0	3080000000	0	0	0	0	0	0	2290000000	36700000	0	11100000000	5130000000	0	0	0	1370000000	7440000000	36900000	5680000000	0	9250000000	39300000000	1500000000	26400000000	0	5940000000	0	66400000	0	21900000000	0
SEQF1598.1_01036	605	SEQF1598.1_01036 GTP-binding protein TypA/BipA [HMT-151 Selenomonas sputigena ATCC 35185]	5	7	39	16400000	7471520	0	43900000	83300000	0	4774030	0	0	87000000	103000000	0	0	0	0	0	0	0	0	7.83721e+06	0	0	12500000	190000000	43600000	0	0	0	15900000	25300000	0	38000000	69200000	24800000	124000000	0	71400000	0	10500000	20400000	0	0	101000000	0
SEQF1600.1_02001	86	SEQF1600.1_02001 HPr-like protein Crh [HMT-845 Pseudoleptotrichia goodfellowii F0264]	5	6	67	90700000	0	0	21100000	329000000	167000000	0	5.78109e+06	0	143000000	26900000	0	0	87600000	0	35100000	0	0	0	0	0	233000000	149000000	0	74100000	0	481000000	0	0	0	83800000	22100000	0	0	328000000	0	11000000	0	0	26600000	107000000	0	79100000	0
SEQF1604.1_01585	335	SEQF1604.1_01585 Glyceraldehyde-3-phosphate dehydrogenase [HMT-633 Cardiobacterium hominis ATCC 15826]	12	14	127	953000000	0	0	1070000000	1330000000	695000000	823000000	0	0	919000000	157000000	0	0	183000000	0	168000000	2.05081e+06	371000000	0	0	0	253000000	219000000	302000000	0	7295274	542000000	0	0	0	309000000	226000000	148000000	0	807000000	0	383000000	0	0	0	0	0	809000000	0
SEQF1616.1_01022	316	SEQF1616.1_01022 Malate dehydrogenase [HMT-125 Selenomonas flueggei ATCC 43531]	15	15	96	0	0	0	0	2870000000	27900000	0	0	0	2440000000	3800000000	0	250000000	1040000000	0	0	0	0	0	66200000	163000000	404000000	0	2950000000	6120000000	0	70200000	0	150000000	122000000	262000000	233000000	0	769000000	4320000000	32000000	2270000000	0	72000000	0	0	0	3450000000	0
SEQF1656.1_00660	1143	SEQF1656.1_00660 TonB-dependent receptor SusC [HMT-311 Prevotella oris F0302]	13	13	37	0	0	0	0	0	0	0	0	0	0	0	0	0	0	0	0	0	58400000	244000000	0	0	0	0	0	0	0	0	0	0	0	0	0	0	0	0	0	228000000	0	0	0	0	0	63000000	0
SEQF1660.1_00574	384	SEQF1660.1_00574 Diacetylchitobiose uptake system ATP-binding protein MsiK [HMT-848 Peptidiphaga gingivicola F0332]	4	4	37	0	0	0	0	0	0	0	0	0	0	0	0	0	0	0	0	0	0	0	0	0	0	0	167000000	0	0	25900000	0	0	0	0	0	0	0	202000000	0	0	0	0	0	0	0	0	0
SEQF1667.1_01320	921	SEQF1667.1_01320 putative helicase HelY [HMT-850 Schaalia cardiffensis F0333]	4	4	26	0	0	0	0	0	0	0	0	0	0	0	0	0	0	0	0	63600000	0	0	0	0	0	0	0	0	0	23900000	58300000	0	0	0	0	0	0	0	0	0	0	0	0	0	0	0	0
SEQF1687.1_00213	136	SEQF1687.1_00213 50S ribosomal protein L14 [HMT-338 Capnocytophaga sp. HMT 338 F0234]	5	5	51	8980590	74700000	0	145000000	254000000	164000000	0	0	149000000	24000000	18900000	0	0	5509987	0	11900000	0	435000000	5.28048e+06	0	0	324000000	68500000	305000000	166000000	0	161000000	0	0	0	0	64200000	0	0	189000000	4807645	0	0	0	0	30600000	0	37800000	0
SEQF1703.1_01054	293	SEQF1703.1_01054 Fructose-bisphosphate aldolase [HMT-644 Streptococcus intermedius F0413]	6	6	80	249000000	0	459000000	374000000	1280000000	202000000	0	0	55900000	1180000000	0	0	0	0	0	47900000	0	952000000	205000000	702000000	0	986000000	244000000	918000000	0	0	128000000	0	39600000	0	0	259000000	0	0	2410000000	0	321000000	0	0	0	62500000	0	556000000	0
SEQF1802.1_02404	1252	SEQF1802.1_02404 hypothetical protein [HMT-676 Proteus mirabilis ATCC 29906]	5	5	23	0	0	0	0	0	85400000	172000000	35700000	62200000	0	93300000	0	0	0	37700000	0	0	0	466000000	0	97900000	0	117000000	0	0	0	106000000	144000000	49800000	87600000	0	65000000	0	0	0	0	0	0	0	665000000	0	271000000	0	22600000
SEQF1845.3_00074	1153	SEQF1845.3_00074 Bifunctional protein Aas [HMT-531 Aggregatibacter actinomycetemcomitans D7S-1]	4	4	48	0	0	0	0	0	0	0	0	0	0	0	0	0	0	46100000	0	0	0	0	0	0	0	0	0	0	23800000	0	0	0	0	0	0	0	0	0	0	0	0	0	0	0	0	0	0
SEQF1858.2_00640	868	SEQF1858.2_00640 hypothetical protein [HMT-137 Selenomonas sp. HMT 137 F0430]	3	3	28	84500000	11100000	73200000	49000000	0	0	59200000	80500000	0	48700000	0	38000000	0	73100000	45200000	0	30300000	0	15800000	79200000	0	0	0	90000000	423000000	0	16900000	0	42800000	0	121000000	0	214000000	0	79000000	0	26100000	0	0	0	0	0	125000000	0
SEQF1903.1_02432	465	SEQF1903.1_02432 hypothetical protein [HMT-852 Actinomyces massiliensis F0489]	3	3	32	35800000	0	25200000	220000000	240000000	278000000	97400000	0	0	169000000	0	0	139000000	46700000	111000000	0	0	0	0	170000000	48200000	181000000	182000000	187000000	0	51700000	0	0	0	0	45400000	0	158000000	0	0	0	79600000	0	136000000	0	0	0	0	0
SEQF1907.1_00070	426	SEQF1907.1_00070 Enolase [HMT-279 Porphyromonas pasteri F0450]	15	15	86	66300000	36700000	41500000	328000000	121000000	131000000	17300000	0	0	766000000	0	0	63400000	0	0	201000000	0	0	0	0	0	2910000000	58200000	410000000	141000000	0	25600000	0	14600000	0	24900000	20200000	0	0	4540000000	0	21800000	0	0	0	0	0	570000000	0
SEQF1912.1_01510	781	SEQF1912.1_01510 hypothetical protein [HMT-377 Peptostreptococcaceae G-7 Eubacterium yurii subsps. yurii &#38; margaretiae ATCC 43715]	3	3	44	0	0	0	285000000	173000000	389000000	0	3300000000	0	15700000	0	0	277000000	0	0	0	300000000	0	0	0	0	0	239000000	0	4470000000	0	0	0	0	15000000000	0	502000000	0	1410000000	0	854000000	0	4530000000	988000000	0	0	0	555000000	2680000000
SEQF1934.1_01200	164	SEQF1934.1_01200 hypothetical protein [HMT-553 Prevotella baroniae F0067]	3	3	25	0	0	0	221000000	270000000	0	239000000	300000000	0	225000000	0	261000000	0	133000000	132000000	147000000	0	0	0	213000000	0	0	191000000	222000000	349000000	185000000	0	0	0	0	165000000	178000000	0	356000000	244000000	204000000	288000000	0	198000000	195000000	0	0	246000000	0
SEQF1934.1_02023	514	SEQF1934.1_02023 GMP synthase [glutamine-hydrolyzing] [HMT-553 Prevotella baroniae F0067]	4	5	40	0	0	0	0	0	0	0	0	0	0	0	0	0	0	0	0	0	0	0	0	0	0	0	54300000	0	0	0	0	0	0	255625	0	0	0	0	0	0	0	425873	0	0	0	31300000	0
SEQF1949.1_00958	478	SEQF1949.1_00958 hypothetical protein [HMT-199 Lancefieldella sp. HMT 199 F0494]	8	8	36	0	0	0	0	0	0	0	0	0	0	1920000000	0	0	0	0	850000000	0	0	0	0	0	0	0	0	0	0	0	0	0	0	0	0	0	0	0	0	0	0	0	0	0	0	0	424000000
SEQF1971.1_01935	890	SEQF1971.1_01935 Phosphoenolpyruvate carboxylase [HMT-186 Microbacterium flavescens F0373]	4	4	35	0	0	0	141000000	0	0	0	0	18700000	123000000	74700000	0	0	0	0	0	37300000	0	0	0	0	126000000	50900000	259000000	61200000	0	29300000	0	0	0	0	33300000	0	23400000	383000000	0	0	0	0	0	0	0	73400000	0
SEQF1989.1_00217	339	SEQF1989.1_00217 hypothetical protein [HMT-714 Prevotella pallens ATCC 700821]	3	3	29	0	0	0	0	0	0	0	24000000	27400000	0	0	0	0	145000000	133000000	0	221000000	0	36300000	61000000	0	0	0	187000000	344000000	0	118000000	0	69600000	0	0	0	0	46000000	0	0	299000000	0	80600000	0	111000000	0	0	0
SEQF1995.1_01865	1514	SEQF1995.1_01865 hypothetical protein [HMT-537 Streptococcus agalactiae ATCC 13813]	10	10	31	5530302	0	0	0	0	0	0	0	0	0	88800000	0	0	0	0	0	0	0	0	0	0	0	0	0	0	0	0	0	0	0	0	0	0	0	0	0	0	0	1250000000	0	0	0	0	0
SEQF2020.1_01718	434	SEQF2020.1_01718 Ribosomal RNA small subunit methyltransferase F [HMT-073 Streptococcus australis ATCC 700641]	3	3	32	0	0	0	0	25500000	0	0	0	0	0	0	0	0	159000000	0	0	24400000	0	0	14000000	0	0	0	0	0	0	0	0	0	0	71100000	195000000	0	0	0	118000000	0	0	0	0	0	0	0	0
SEQF2056.1_01216	1155	SEQF2056.1_01216 hypothetical protein [HMT-590 Brevundimonas diminuta ATCC 11568]	6	6	28	0	0	0	0	0	0	0	0	0	0	0	0	0	0	0	0	0	0	0	0	0	0	0	2689588	0	0	0	204000000	0	0	0	0	0	0	0	0	0	0	0	0	0	0	0	0
SEQF2060.1_03033	466	SEQF2060.1_03033 V-type sodium ATPase subunit B [HMT-802 Enterococcus saccharolyticus 30_1]	3	3	32	0	0	0	0	0	21200000	0	0	0	0	0	0	0	0	0	0	0	0	0	0	0	0	0	0	47500000	0	0	0	0	0	0	7846671	0	0	0	0	0	27200000	0	0	0	0	0	0
SEQF2196.1_02752	1285	SEQF2196.1_02752 hypothetical protein [HMT-612 Pseudomonas fluorescens WH6]	7	7	25	0	12300000	0	0	0	0	0	0	19200000	0	0	0	0	0	0	0	14200000	38700000	0	0	0	21700000	0	0	109000000	0	147000000	41300000	94800000	69500000	67400000	0	143000000	159000000	166000000	148000000	0	104000000	116000000	0	0	0	159000000	0
SEQF2215.2_02022	170	SEQF2215.2_02022 Superoxide dismutase [Mn] [HMT-638 Streptococcus infantis SK970]	5	5	58	15400000	30500000	75400000	36300000	0	25100000	0	0	52800000	96500000	47600000	0	18300000	0	0	15700000	11600000	701000000	23300000	95000000	0	646000000	25800000	146000000	0	0	0	0	0	0	13800000	31500000	0	12700000	538000000	0	0	0	0	0	0	0	32600000	0
SEQF2244.2_00395	123	SEQF2244.2_00395 2-iminobutanoate/2-iminopropanoate deaminase [HMT-161 Veillonella parvula ACS-068-V-Sch12]	3	3	47	0	22900000	51400000	8786404	49800000	0	0	5906596	0	200000000	0	0	21100000	46900000	0	0	2.61308e+06	0	114000000	171000000	0	591000000	49300000	460000000	65000000	0	117000000	0	0	0	0	153000000	0	0	134000000	74400000	17800000	0	0	0	166000000	0	42200000	0
SEQF2247.2_01037	1179	SEQF2247.2_01037 Chromosome partition protein Smc [HMT-768 Streptococcus sobrinus TCI-107]	4	4	28	1240000000	0	242000000	0	2240000000	0	0	752000000	0	0	0	0	0	0	268000000	993000000	0	0	0	0	311000000	0	89200000	0	1640000000	1280000000	163000000	0	271000000	7820000000	0	0	1310000000	0	0	0	7430000000	11500000000	0	0	664000000	1960000000	0	0
SEQF2322.2_02203	564	SEQF2322.2_02203 hypothetical protein [HMT-485 Agrobacterium tumefaciens CCNWGS0286]	3	3	27	0	13800000	0	0	0	0	0	0	0	0	0	14400000	0	0	0	0	10100000	0	9423040	0	0	13600000	0	0	0	11500000	0	72100000	39300000	15800000	24900000	20600000	20000000	18400000	30800000	107000000	0	86400000	51300000	45200000	140000000	0	66100000	27800000
SEQF2444.1_01823	520	SEQF2444.1_01823 Glycine/sarcosine/betaine reductase complex component C subunit beta [HMT-215 Leptotrichia sp. HMT 215 W9775]	15	16	87	342000000	0	0	367000000	152000000	89800000	0	0	0	258000000	20000000	0	19100000	5.38161e+06	0	11200000	0	0	0	0	0	1560000000	65500000	1030000000	45300000	0	712000000	0	0	0	124000000	24100000	0	0	768000000	0	0	0	0	28000000	28000000	0	94100000	0
SEQF2477.1_00549	431	SEQF2477.1_00549 Enolase [HMT-569 Eggerthia catenaformis OT 569]	4	4	30	0	0	0	0	369000000	129000000	0	0	0	370000000	0	0	0	0	0	0	70800000	532000000	246000000	0	0	216000000	0	303000000	0	0	188000000	0	0	0	0	130000000	0	0	1300000000	0	151000000	0	0	0	0	0	0	0
SEQF2488.1_01832	314	SEQF2488.1_01832 hypothetical protein [HMT-580 Campylobacter curvus DSM 6644]	5	5	26	24400000	0	0	0	0	0	0	0	0	63400000	27500000	0	0	12000000	7.31829e+06	14300000	0	0	5693975	0	0	0	0	0	341000000	0	0	6.78992e+06	3.95116e+06	9676297	0	7.6083e+06	39500000	11600000	0	25800000	15300000	30900000	5886281	20000000	0	13600000	43200000	10300000
SEQF2501.1_01745	144	SEQF2501.1_01745 hypothetical protein [HMT-214 Leptotrichia shahii DSM 19757]	9	9	90	569000000	0	0	0	106000000	66400000	0	0	0	570000000	1910000000	0	1420000000	1580000000	0	0	0	0	0	301000000	0	823000000	0	1480000000	10200000000	0	535000000	0	1140000000	71100000	0	700000000	0	53000000	9270000000	78000000	2210000000	0	0	0	740000000	0	482000000	0
SEQF2531.1_00045	425	SEQF2531.1_00045 NAD-specific glutamate dehydrogenase [HMT-420 Fusobacterium nucleatum subsp. animalis 11_3_2]	6	16	194	0	0	0	10100000	164000000	19500000	0	0	0	196000000	33600000	0	172000000	103000000	0	10700000	0	0	0	8597489	0	0	42300000	2180000000	25300000	0	0	0	54900000	317000000	0	116000000	41900000	29400000	684000000	0	996000000	0	5968400	552000000	0	0	381000000	0
SEQF2579.1_01254	455	SEQF2579.1_01254 hypothetical protein [HMT-575 Campylobacter concisus ATCC 51562]	4	7	45	14800000	0	13100000	148000000	48100000	20500000	0	0	39900000	79400000	9863480	0	0	11200000	0	19800000	46100000	496000000	0	0	0	130000000	0	118000000	16600000	0	37400000	0	0	0	0	42900000	0	0	142000000	0	0	0	0	0	36900000	0	16000000	0
SEQF2687.1_00858	221	SEQF2687.1_00858 2,3-bisphosphoglycerate-dependent phosphoglycerate mutase [HMT-795 Prevotella shahii JCM 12083]	6	6	45	0	22400000	0	0	35000000	12000000	0	4.65172e+06	0	278000000	199000000	0	24500000	78500000	0	15900000	0	0	0	0	0	50900000	0	418000000	313000000	0	38500000	0	66700000	0	0	57500000	19500000	43400000	1340000000	0	100000000	0	56500000	83100000	0	0	176000000	0
SEQF2719.1_01606	305	SEQF2719.1_01606 hypothetical protein [HMT-982 Ignavibacterium album JCM 16511]	3	3	35	0	0	141000000	0	0	0	0	0	0	0	0	0	0	0	0	0	0	0	106000000	0	0	0	0	0	0	12700000	0	0	0	0	0	0	0	0	0	0	0	0	0	0	0	0	0	45800000
SEQF2760.1_00406	123	SEQF2760.1_00406 Desulfoferrodoxin [HMT-494 Lachnoanaerobaculum saburreum DSM 3986]	4	4	60	118000000	29600000	75200000	0	0	79100000	17600000	0	0	13500000	753000000	0	0	377000000	0	0	0	0	0	365000000	0	827000000	20400000	1700000000	1380000000	80000000	191000000	0	116000000	0	0	79000000	0	36100000	878000000	485000000	39900000	0	9557009	0	0	0	152000000	0
SEQF2760.1_01638	639	SEQF2760.1_01638 hypothetical protein [HMT-494 Lachnoanaerobaculum saburreum DSM 3986]	3	3	37	0	0	0	0	0	0	10800000	0	33700000	0	232000000	0	0	0	0	0	0	0	0	0	0	0	0	0	0	5.25535e+06	0	0	0	0	0	0	0	0	0	0	0	62400000	0	0	0	0	0	0
SEQF2771.1_02323	425	SEQF2771.1_02323 hypothetical protein [HMT-743 Treponema putidum OMZ 758]	4	4	28	0	79900000	0	31500000	9905726	0	31100000	5833892	31300000	344000000	46700000	0	1520000000	57600000	18700000	109000000	33500000	0	417000000	45900000	0	0	0	0	0	37600000	21500000	0	33600000	203000000	50900000	0	168000000	0	168000000	0	0	0	0	0	0	57400000	0	0
SEQF2843.1_01210	3026	SEQF2843.1_01210 hypothetical protein [HMT-953 Fusobacterium hwasookii ChDC F128]	13	15	39	0	0	0	3.21929e+06	0	0	0	0	0	0	0	0	0	0	0	0	0	0	0	0	5731372	0	0	0	0	0	0	0	114000000	0	0	0	0	0	236000000	0	0	0	0	0	6.94661e+06	0	0	0
SEQF2871.2_00351	823	SEQF2871.2_00351 D-inositol-3-phosphate glycosyltransferase [HMT-197 Kocuria rhizophila FDAARGOS_302]	3	3	23	0	0	0	82700000	0	0	119000000	0	103000000	0	91800000	146000000	0	0	0	0	0	0	0	0	103000000	0	92900000	117000000	0	0	0	38000000	28200000	0	0	39800000	60100000	64600000	0	0	49000000	99500000	61700000	0	0	44900000	158000000	54200000
SEQF2890.2_02124	444	SEQF2890.2_02124 hypothetical protein [HMT-368 Dietzia cinnamea P4]	3	3	27	0	0	0	259000000	0	0	0	0	179000000	0	0	422000000	78000000	0	281000000	0	182000000	0	257000000	0	248000000	90400000	210000000	0	0	0	149000000	0	0	0	0	0	0	0	0	0	0	0	0	0	0	0	191000000	0
SEQF3055.1_00215	1408	SEQF3055.1_00215 hypothetical protein [HMT-376 Prevotella sp. HMT 376 F0043]	4	4	38	0	0	0	0	0	0	0	0	0	0	0	0	0	0	0	0	0	0	0	0	0	0	0	0	0	0	0	0	0	1.74117e+06	0	0	0	0	0	0	0	0	0	0	0	0	0	20200000
SEQF3073.1_01329	406	SEQF3073.1_01329 Cysteine desulfurase IscS [HMT-211 Acidovorax caeni R-24608]	5	5	36	0	0	0	32200000	0	19100000	0	0	0	65400000	0	0	0	0	0	22600000	54800000	206000000	0	0	0	113000000	0	67900000	0	0	15600000	0	0	0	0	0	0	0	149000000	0	0	0	0	0	0	0	0	0
SEQF3147.1_01564	2637	SEQF3147.1_01564 hypothetical protein [HMT-017 Anaerococcus octavius NCTC9810]	10	10	31	0	0	0	0	0	148000000	0	0	0	0	0	0	0	0	0	0	0	0	0	0	0	0	0	0	0	0	0	0	0	0	0	0	0	0	0	0	0	0	0	0	0	0	0	1.43788e+06
SEQF3159.1_01512	3638	SEQF3159.1_01512 hypothetical protein [HMT-213 Leptotrichia hongkongensis JMUB5056]	8	8	35	87500000	0	0	0	0	0	0	0	0	0	0	0	0	0	0	0	0	0	0	0	0	0	0	0	19700000	0	0	0	0	0	0	0	0	1999224	0	0	0	960000000	0	0	0	0	0	0
SEQF3311.1_01806	3623	SEQF3311.1_01806 3-ketoacyl-CoA thiolase [HMT-686 Streptococcus mutans 4SM1]	12	12	30	0	0	0	0	0	0	165000000	0	0	0	0	0	127000000	0	0	52200000	0	0	0	0	0	0	0	0	0	0	0	0	0	0	0	0	97700000	103000000	56600000	0	0	187000000	0	3.16837e+06	0	0	0	0
SEQF3597.1_01281	1091	SEQF3597.1_01281 ATP-dependent helicase/deoxyribonuclease subunit B [HMT-677 Streptococcus mitis RH_43861_09]	3	3	38	0	595000000	0	0	0	0	0	0	0	0	0	0	0	0	0	0	0	0	0	0	0	0	0	0	14200000000	0	0	0	0	7640000000	0	0	0	0	0	0	0	0	0	0	0	0	0	0
SEQF3741.1_01900	389	SEQF3741.1_01900 Poly(A) polymerase I [HMT-029 Treponema vincentii OMZ 806]	4	4	29	10400000	0	0	0	0	14500000	31900000	5702153	0	22700000	0	0	0	45500000	9785653	33500000	0	30100000	0	24100000	0	0	0	0	12700000	0	0	0	0	0	0	24600000	11300000	13500000	14200000	0	4.44578e+06	0	0	0	0	10200000	0	20300000
SEQF3762.1_00372	426	SEQF3762.1_00372 hypothetical protein [HMT-717 Variovorax paradoxus 110B]	3	3	24	0	0	378000000	0	0	0	121000000	168000000	141000000	110000000	75600000	258000000	21600000	0	287000000	0	0	0	0	0	0	0	323000000	122000000	163000000	0	0	111000000	0	0	0	0	0	0	153000000	525000000	277000000	0	205000000	0	0	524000000	671000000	0
SEQF3762.1_05448	591	SEQF3762.1_05448 Gluconate 2-dehydrogenase flavoprotein [HMT-717 Variovorax paradoxus 110B]	6	6	43	0	0	0	0	0	0	0	0	0	0	0	0	0	0	47000000	0	0	0	0	0	0	0	0	0	0	0	0	0	0	0	0	0	0	0	0	0	0	0	0	0	0	0	0	0
SEQF3778.1_04245	334	SEQF3778.1_04245 L-arabinose-binding periplasmic protein [HMT-612 Pseudomonas fluorescens 2P24]	3	4	34	16400000	0	0	0	0	0	0	0	2.99979e+06	0	0	0	0	0	11000000	0	0	746719	0	0	0	0	0	0	7.05595e+06	0	173638	0	0	2.52401e+06	10200000	5723960	0	0	4384459	0	0	0	0	0	0	0	0	0
SEQF3796.1_02881	431	SEQF3796.1_02881 hypothetical protein [HMT-612 Pseudomonas fluorescens R124]	7	7	26	19100000000	0	636000000	4090000000	335000000	0	2910000000	4420000000	0	0	103000000	0	35100000000	5610000000	0	11800000000	0	5540000000	3630000000	0	52600000000	0	0	4690000000	0	11700000000	0	17800000000	0	0	0	0	0	0	0	0	6130000000	0	7700000000	25000000000	0	123000000	0	0
SEQF4072.1_00312	700	SEQF4072.1_00312 Elongation factor G [HMT-571 Burkholderia cepacia ATCC 25416]	6	10	88	0	0	0	183000000	69100000	0	0	0	191000000	117000000	0	0	0	0	0	36800000	0	136000000	0	0	0	463000000	79200000	0	109000000	0	0	0	0	0	0	0	0	0	356000000	0	360000000	0	0	0	0	0	0	0
SEQF4158.1_02127	791	SEQF4158.1_02127 hypothetical protein [HMT-861 Lactiplantibacillus plantarum b-2]	3	3	28	0	0	0	0	0	70300000	0	63700000	82300000	101000000	0	57600000	0	0	0	0	142000000	0	0	0	0	0	169000000	0	0	103000000	246000000	0	66200000	0	0	135000000	0	0	0	218000000	94700000	0	0	0	0	0	0	75600000
SEQF4687.1_02913	1837	SEQF4687.1_02913 hypothetical protein [HMT-817 Lactobacillus crispatus Lc1700]	6	6	29	0	0	0	0	0	0	0	0	0	0	0	0	0	0	0	0	0	0	0	0	0	0	0	0	0	0	0	0	0	9917375	0	0	0	0	0	0	0	0	0	0	0	0	39700000	0
SEQF4726.1_00493	574	SEQF4726.1_00493 hypothetical protein [HMT-035 Haemophilus paraphrohaemolyticus C2014016342]	4	4	30	0	31300000	37200000	0	0	15200000	0	0	82700000	46500000	55600000	134000000	0	0	89900000	0	9661084	0	0	0	0	0	69900000	495000000	134000000	69100000	0	0	28100000	0	0	0	83800000	41700000	31900000	30900000	0	0	0	103000000	103000000	0	0	16200000
SEQF4953.1_01711	1543	SEQF4953.1_01711 hypothetical protein [HMT-880 Enterococcus durans BSD2780061688_150302_B10]	11	11	27	0	0	0	0	94900000	0	0	0	0	0	0	53200000	0	0	56200000	0	0	0	0	0	0	0	0	584000000	0	67400000	0	0	0	0	0	0	0	0	0	0	0	0	0	125000000	229000000	0	0	0
SEQF5154.1_00638	690	SEQF5154.1_00638 hypothetical protein [HMT-176 Actinomyces naeslundii S65A]	5	5	30	0	0	0	0	0	0	0	0	0	257000000	0	0	0	0	0	4.70155e+06	0	0	0	0	0	0	0	0	0	0	0	0	0	0	0	0	0	356000000	0	0	0	0	0	0	0	0	0	0
SEQF5316.1_00763	3895	SEQF5316.1_00763 hypothetical protein [HMT-814 Fannyhessea vaginae CMW7778A]	17	17	28	0	5.18584e+06	0	0	0	0	0	0	0	0	0	0	0	0	0	0	0	0	0	0	0	0	0	0	0	0	0	0	0	0	0	0	0	0	0	0	0	0	0	0	0	4.02288e+06	24100000	2.14452e+06
SEQF5624.1_01172	1172	SEQF5624.1_01172 ATP-dependent helicase/nuclease subunit A [HMT-660 Aquamicrobium lusatiense DSM 11099]	3	3	29	347000000	304000000	275000000	323000000	0	288000000	0	394000000	1150000000	0	607000000	0	655000000	0	0	0	0	0	361000000	347000000	0	0	0	473000000	240000000	211000000	0	0	0	0	0	0	0	0	0	0	0	255000000	609000000	0	403000000	0	298000000	325000000
SEQF5874.2_02039	406	SEQF5874.2_02039 Prophage integrase IntA [HMT-297 Acinetobacter johnsonii AJ_082]	3	3	26	0	0	0	56900000	111000000	54100000	0	14000000	0	25100000	0	80600000	0	0	0	0	7.2184e+06	0	0	113000000	0	0	57500000	130000000	7.81808e+06	0	18700000	0	7.60208e+06	16400000	29200000	59600000	0	0	12800000	45300000	51400000	86800000	0	64900000	101000000	0	0	24000000
SEQF5910.1_02101	710	SEQF5910.1_02101 1,4-alpha-glucan branching enzyme GlgB [HMT-108 Oribacterium asaccharolyticum ACB7]	3	3	43	0	0	0	0	0	0	0	0	0	0	0	0	0	61400000	0	0	0	0	0	0	0	453000000	0	0	0	19900000	67700000	0	0	0	122000000	0	0	0	0	0	32300000	0	0	0	35100000	0	0	0
SEQF6025.1_04624	419	SEQF6025.1_04624 hypothetical protein [HMT-045 Alkalihalobacillus clausii 7523-2]	3	3	27	0	0	0	0	0	0	0	0	0	0	0	0	0	0	0	0	0	0	0	0	0	0	0	0	0	0	464000000	0	0	2320000000	0	0	0	0	0	0	0	0	1590000000	2810000000	0	0	0	0
SEQF6333.1_03929	155	SEQF6333.1_03929 hypothetical protein [HMT-048 Paenibacillus typhae I2-R2]	3	3	23	26800000	0	9287872	0	0	0	0	3267585	0	0	16900000	8.05037e+06	15700000	7094477	0	14900000	0	0	0	11200000	0	0	5.46486e+06	0	19800000	5771804	0	4.42098e+06	0	0	0	0	12200000	5.33108e+06	0	0	0	0	0	0	5580642	21300000	4622077	0
SEQF6715.1_03706	1391	SEQF6715.1_03706 Sensor histidine kinase RcsC [HMT-229 Arthrospira platensis C1]	4	4	29	0	0	0	133000000	0	0	0	0	0	0	0	0	0	0	0	33200000	0	0	0	0	0	0	0	0	0	0	0	0	0	0	0	0	0	0	0	0	0	201000000	0	0	0	0	0	0
SEQF7179.1_00013	2365	SEQF7179.1_00013 Chromosome partition protein Smc [HMT-819 Lactobacillus johnsonii Q1-7]	14	14	31	184000000	0	0	0	129000000	0	0	0	0	0	248000000	130000000	0	0	0	0	0	0	0	145000000	134000000	0	44800000	0	0	113000000	0	0	0	0	88300000	33000000	0	0	58800000	0	0	0	0	212000000	172000000	271000000	190000000	42600000
SEQF8735.1_04196	457	SEQF8735.1_04196 Aspartate kinase [HMT-485 Agrobacterium tumefaciens CFBP6624]	5	5	32	0	0	0	0	0	0	0	0	0	0	0	0	0	0	0	0	6.91479e+06	0	0	0	0	0	0	0	0	0	0	0	0	0	0	0	0	0	0	0	0	0	0	0	4886462	0	9352529	0
SEQF8775.1_02902	1112	SEQF8775.1_02902 D-inositol-3-phosphate glycosyltransferase [HMT-485 Agrobacterium tumefaciens IL30]	4	4	36	0	0	0	0	0	54800000	32100000	11900000	0	0	0	0	0	0	0	0	0	0	0	0	0	0	0	0	0	0	0	0	0	0	0	0	0	0	0	0	0	0	0	0	0	0	0	0
SEQF9090.1_01062	4385	SEQF9090.1_01062 D-alanine--D-alanyl carrier protein ligase [HMT-059 Corynebacterium propinquum PC1113]	17	17	39	0	0	0	0	0	89700000	13900000	0	0	0	0	0	0	0	0	0	367000000	0	0	0	0	0	0	0	0	0	0	0	0	0	0	0	0	0	0	0	0	0	0	0	0	0	0	0
SEQF9808.1_00937	549	SEQF9808.1_00937 60 kDa chaperonin [HMT-633 Cardiobacterium hominis CHUV0807]	14	17	226	366000000	33800000	0	1010000000	902000000	497000000	256000000	0	161000000	528000000	0	0	0	38000000	0	58700000	239000000	1920000000	0	122000000	0	773000000	194000000	723000000	73400000	0	654000000	0	0	0	76900000	36200000	0	0	1800000000	0	0	0	0	0	0	0	0	0
SEQF9913.1_01627	542	SEQF9913.1_01627 hypothetical protein [HMT-109 Peptoniphilus harei 1001287H_170206_E5]	3	3	27	0	0	0	83400000	186000000	111000000	239000000	0	195000000	0	484000000	0	0	0	240000000	0	0	85000000	0	243000000	0	0	158000000	0	195000000	0	120000000	0	0	0	0	406000000	1090000000	0	0	185000000	0	0	95800000	339000000	493000000	0	406000000	113000000
SEQF1006.1_00157	317	SEQF1006.1_00157 Phosphoribosylaminoimidazole-succinocarboxamide synthase [HMT-700 Capnocytophaga ochracea F0287]	4	4	30	0	14600000	0	13600000	16800000	8514161	3980000000	0	0	15200000	37400000	0	0	11400000	0	0	0	24600000	0	0	0	125000000	3.69881e+06	45100000	116000000	0	129000000	624000000	10900000	0	58800000	20000000	0	0	209000000	0	19200000	0	0	1190000000	0	0	51100000	0
SEQF10092.1_01083	226	SEQF10092.1_01083 Elongation factor Ts [HMT-160 Veillonella dispar NCTC11831]	10	10	77	7.24748e+06	71100000	94200000	97400000	74200000	0	30400000	0	0	360000000	0	0	106000000	0	0	0	0	0	186000000	386000000	0	1280000000	96000000	819000000	71600000	0	774000000	0	63800000	0	53500000	1010000000	0	0	921000000	616000000	153000000	0	0	0	0	0	522000000	0
SEQF10119.1_00650	749	SEQF10119.1_00650 Endonuclease MutS2 [HMT-812 Helicobacter pylori HE141/09]	3	3	34	0	423000000	0	432000000	1000000000	0	0	333000000	392000000	368000000	0	1120000000	1700000000	0	391000000	0	0	402000000	0	0	0	321000000	401000000	0	0	0	294000000	0	42900000	0	0	439000000	2450000000	1660000000	0	0	1130000000	0	390000000	0	1350000000	1730000000	724000000	0
SEQF1013.1_00155	739	SEQF1013.1_00155 1,4-alpha-glucan branching enzyme GlgB [HMT-666 Corynebacterium matruchotii ATCC 14266]	16	16	99	788000000	36600000	0	0	0	1050000000	0	126000000	0	0	29700000	0	0	563000000	0	33700000	0	0	0	921000000	0	1470000000	0	126000000	0	0	0	0	1220000000	180000000	22200000	34300000	25700000	40500000	117000000	102000000	312000000	0	75200000	0	0	0	0	0
SEQF1013.1_00430	546	SEQF1013.1_00430 Glucose-6-phosphate isomerase [HMT-666 Corynebacterium matruchotii ATCC 14266]	8	8	48	413000000	67200000	0	0	60200000	223000000	0	53900000	0	0	139000000	0	0	284000000	0	0	0	0	0	153000000	0	425000000	0	124000000	46500000	16800000	22200000	0	54000000	192000000	22000000	48400000	0	42600000	238000000	0	129000000	0	0	0	0	0	0	0
SEQF1013.1_00456	430	SEQF1013.1_00456 Citrate synthase 1 [HMT-666 Corynebacterium matruchotii ATCC 14266]	10	10	72	318000000	0	0	0	0	413000000	0	0	66100000	144000000	73700000	0	0	395000000	0	0	0	463000000	0	0	0	466000000	0	128000000	0	20500000	0	16600000	423000000	618000000	13300000	0	32200000	61500000	530000000	6.20275e+06	41100000	0	152000000	0	0	0	23400000	0
SEQF1013.1_00696	484	SEQF1013.1_00696 6-phosphogluconate dehydrogenase, NADP(+)-dependent, decarboxylating [HMT-666 Corynebacterium matruchotii ATCC 14266]	10	10	39	53100000	0	0	0	0	27300000	0	10100000	0	0	37300000	0	0	69800000	0	0	0	0	0	60300000	0	76100000	0	17600000	0	9067679	0	11500000	114000000	181000000	15600000	14000000	17700000	22000000	95000000	10400000	37100000	0	41300000	0	11100000	0	0	0
SEQF1013.1_02050	475	SEQF1013.1_02050 Decaprenylphosphoryl-beta-D-ribose oxidase [HMT-666 Corynebacterium matruchotii ATCC 14266]	11	11	84	401000000	6.43909e+06	0	0	58600000	231000000	0	11600000	0	0	89600000	0	0	326000000	0	0	0	0	0	352000000	0	235000000	0	20400000	29500000	0	0	0	343000000	517000000	14400000	22300000	12900000	0	104000000	9206794	62200000	0	51900000	0	0	0	0	0
SEQF1013.1_02222	173	SEQF1013.1_02222 50S ribosomal protein L10 [HMT-666 Corynebacterium matruchotii ATCC 14266]	4	4	29	238000000	0	0	76000000	0	230000000	0	27200000	0	25300000	114000000	0	0	0	0	0	0	0	0	0	0	0	0	36700000	166000000	15800000	191000000	76100000	75400000	154000000	81200000	0	0	0	67500000	0	0	0	0	0	0	0	0	0
SEQF1013.1_02303	609	SEQF1013.1_02303 hypothetical protein [HMT-666 Corynebacterium matruchotii ATCC 14266]	30	30	171	0	71200000	16100000	0	5390000000	394000000	0	0	0	0	7280000000	10800000	0	901000000	0	689000000	0	0	0	0	0	41400000000	0	5660000000	72300000	0	3170000000	0	0	23700000	44900000	0	757000000	605000000	0	0	0	0	35600000	0	115000000	0	4200000000	0
SEQF1013.1_02475	302	SEQF1013.1_02475 Ribokinase [HMT-666 Corynebacterium matruchotii ATCC 14266]	4	4	48	188000000	19300000	6889197	0	16000000	11400000	0	8508000	0	6.24558e+06	17000000	0	0	24800000	0	0	0	0	0	31700000	0	105000000	10900000	53500000	0	0	0	8976339	36400000	173000000	0	9198595	7.07309e+06	10600000	0	0	66100000	0	13900000	0	0	0	0	0
SEQF1013.1_02522	221	SEQF1013.1_02522 Ribosome hibernation promotion factor [HMT-666 Corynebacterium matruchotii ATCC 14266]	7	7	52	398000000	47900000	3.89428e+06	0	121000000	354000000	0	25600000	0	0	29700000	0	0	237000000	0	0	0	0	0	10400000	0	312000000	0	89200000	140000000	27100000	0	0	260000000	188000000	0	40300000	0	0	87200000	35600000	91900000	0	67700000	0	0	0	45300000	0
SEQF10162.2_01426	769	SEQF10162.2_01426 hypothetical protein [HMT-854 Ralstonia pickettii K-288]	3	3	28	0	0	0	0	0	0	54800000	30700000	21800000	26400000	0	146000000	157000000	0	0	143000000	78300000	0	103000000	185000000	0	0	0	0	192000000	133000000	0	47300000	0	0	25400000	16900000	149000000	28800000	0	0	0	85900000	0	0	0	0	103000000	19800000
SEQF10165.1_02621	557	SEQF10165.1_02621 hypothetical protein [HMT-854 Ralstonia pickettii 110730038-1]	4	4	24	0	0	0	0	0	0	0	0	274000000	0	0	370000000	0	0	0	152000000	109000000	260000000	0	212000000	176000000	0	0	56200000	0	52800000	229000000	0	0	0	306000000	0	0	232000000	0	0	87800000	0	0	228000000	120000000	78400000	401000000	0
SEQF1018.2_00397	465	SEQF1018.2_00397 hypothetical protein [HMT-539 Filifactor alocis ATCC 35896]	4	4	25	0	0	0	0	0	0	0	0	5.95385e+06	4415494	0	0	0	0	0	3.51189e+06	3.32334e+06	0	0	0	0	0	0	0	0	0	10000000	0	1.88247e+06	30900000	0	0	0	0	0	0	11800000	0	0	0	0	0	0	0
SEQF1075.1_00257	459	SEQF1075.1_00257 Trigger factor [HMT-202 Fusobacterium nucleatum subsp. polymorphum ATCC 10953]	16	16	67	8654963	128000000	0	475000000	63200000	0	0	0	0	318000000	12200000	0	0	17600000	0	0	0	0	0	0	0	1610000000	0	314000000	0	0	361000000	0	18100000	17400000	11900000	58900000	0	20700000	1090000000	0	419000000	0	12100000	13400000	0	0	330000000	0
SEQF1075.1_00558	321	SEQF1075.1_00558 Glutaconate CoA-transferase subunit A [HMT-202 Fusobacterium nucleatum subsp. polymorphum ATCC 10953]	10	10	64	34000000	95300000	14500000	198000000	456000000	80100000	0	0	0	448000000	5.17973e+06	0	101000000	33700000	0	15900000	0	0	0	0	0	1590000000	109000000	1090000000	0	0	297000000	0	35300000	0	0	81000000	0	0	1590000000	0	972000000	0	0	80000000	0	0	608000000	0
SEQF1076.1_00805	122	SEQF1076.1_00805 50S ribosomal protein L7/L12 [HMT-200 Fusobacterium nucleatum subsp. vincentii ATCC 49256]	4	5	44	0	58500000	0	84300000	279000000	0	0	0	0	532000000	0	0	5.06709e+06	3.89547e+06	139000000	0	0	0	0	0	0	466000000	0	0	153000000	0	427000000	0	0	0	131000000	6218928	6.93534e+06	107000000	1670000000	0	189000000	0	11400000	134000000	53300000	0	172000000	0
SEQF1092.1_00788	156	SEQF1092.1_00788 30S ribosomal protein S7 [HMT-684 Mitsuokella multacida DSM 20544]	9	9	84	0	0	0	125000000	979000000	0	0	0	10800000	860000000	1580000000	0	0	28900000	0	0	9927232	931000000	0	133000000	13400000	413000000	0	1400000000	275000000	0	49100000	0	0	110000000	0	305000000	0	186000000	3170000000	17700000	812000000	0	40800000	0	0	0	1450000000	0
SEQF1100.1_00898	388	SEQF1100.1_00898 Succinate--CoA ligase [ADP-forming] subunit beta [HMT-669 Neisseria meningitidis 053442]	14	14	107	0	41600000	0	652000000	115000000	34500000	0	0	78500000	2480000000	0	0	0	0	7280347	271000000	1080000000	3800000000	0	426000000	0	242000000	331000000	946000000	27300000	0	0	0	0	0	0	0	0	202000000	4880000000	0	1.82445e+06	0	1.37744e+06	0	160000000	0	10600000	0
SEQF1100.1_01964	172	SEQF1100.1_01964 30S ribosomal protein S5 [HMT-669 Neisseria meningitidis 053442]	10	10	90	0	0	0	430000000	1830000000	328000000	0	0	221000000	931000000	0	0	15900000	0	0	183000000	426000000	3890000000	0	0	0	545000000	0	1070000000	0	0	0	0	0	0	0	0	0	42000000	1380000000	0	0	0	0	0	117000000	0	0	0
SEQF1109.1_02116	156	SEQF1109.1_02116 30S ribosomal protein S7 [HMT-621 Neisseria gonorrhoeae NCCP11945]	6	8	105	0	0	0	666000000	1450000000	243000000	0	0	595000000	1140000000	27900000	0	0	25600000	50000000	112000000	691000000	6190000000	0	489000000	0	697000000	468000000	1900000000	0	0	25200000	0	0	0	145000000	0	0	83000000	3350000000	0	0	0	0	0	406000000	0	21900000	0
SEQF1137.1_05141	881	SEQF1137.1_05141 hypothetical protein [HMT-574 Escherichia coli O157:H7 str. TW14588]	3	3	25	0	10100000	0	60500000	9470618	0	0	0	17400000	0	0	5528838	0	0	0	23500000	21900000	22400000	0	0	0	16500000	10400000	0	27700000	10200000	42500000	0	16000000	0	0	0	0	0	0	47000000	11900000	0	31600000	0	30000000	0	0	19900000
SEQF1160.1_01419	637	SEQF1160.1_01419 Crotonobetainyl-CoA reductase [HMT-201 Fusobacterium periodonticum ATCC 33693]	13	14	54	30600000	41000000	0	112000000	158000000	25100000	0	0	0	132000000	0	0	43500000	0	0	0	0	0	0	0	0	97400000	83300000	208000000	0	0	87100000	0	15700000	90900000	0	27700000	0	39200000	2090000000	0	371000000	0	0	0	0	0	271000000	0
SEQF1166.2_01306	506	SEQF1166.2_01306 Succinyl-CoA:acetate CoA-transferase [HMT-598 Neisseria elongata ATCC 29315]	13	13	97	0	0	0	104000000	820000000	442000000	0	0	356000000	400000000	198000000	0	27300000	0	0	0	0	4600000000	0	45400000	0	845000000	169000000	420000000	0	0	8888533	0	0	0	0	53900000	0	0	930000000	0	133000000	0	0	0	0	0	0	0
SEQF1166.2_02370	398	SEQF1166.2_02370 Phosphoglycerate kinase [HMT-598 Neisseria elongata ATCC 29315]	14	15	104	0	0	0	854000000	441000000	131000000	0	0	83000000	611000000	0	0	18700000	0	0	11300000	739000000	1660000000	0	111000000	0	479000000	351000000	1150000000	12700000	0	22400000	0	0	0	0	6.57725e+06	0	0	3360000000	0	0	0	0	0	10400000	0	0	0
SEQF1324.1_00943	336	SEQF1324.1_00943 Petrobactin-binding protein YclQ [HMT-601 Staphylococcus epidermidis RP62A]	5	5	36	0	241000000	0	135000000	0	0	0	80500000	0	0	164000000	0	0	89100000	0	0	0	87600000	408000000	74000000	0	0	0	0	0	268000000	247000000	61100000	0	0	0	0	0	0	0	457000000	0	0	0	0	0	75200000	144000000	193000000
SEQF1331.1_01085	435	SEQF1331.1_01085 Enolase [HMT-537 Streptococcus agalactiae 18RS21]	9	13	138	190000000	0	123000000	139000000	505000000	72400000	0	27800000	0	584000000	0	0	0	0	0	18200000	134000000	679000000	263000000	251000000	0	465000000	147000000	453000000	0	0	351000000	0	0	0	0	356000000	0	0	2020000000	0	393000000	0	0	0	0	0	195000000	0
SEQF1477.1_01141	1444	SEQF1477.1_01141 DNA-directed RNA polymerase subunit beta' [HMT-317 Prevotella sp. HMT 317 F0108]	10	33	201	0	0	0	0	34600000	0	3.96645e+06	0	0	232000000	104000000	0	20600000	98900000	0	14100000	0	0	0	0	11400000	78900000	0	233000000	56400000	0	29900000	0	0	24000000	0	21700000	0	37900000	668000000	7147798	59000000	0	57800000	38400000	0	0	260000000	0
SEQF1477.1_01195	333	SEQF1477.1_01195 Malate dehydrogenase [HMT-317 Prevotella sp. HMT 317 F0108]	10	11	93	0	0	0	0	639000000	0	0	0	0	2120000000	872000000	0	171000000	976000000	0	0	0	0	0	0	112000000	254000000	0	3360000000	1290000000	0	37200000	0	133000000	0	0	316000000	0	77900000	5810000000	0	2220000000	0	229000000	0	0	0	1790000000	0
SEQF1477.1_03320	164	SEQF1477.1_03320 Flavodoxin 1 [HMT-317 Prevotella sp. HMT 317 F0108]	3	3	46	0	292000000	0	0	497000000	0	0	0	0	1820000000	1100000000	0	108000000	1190000000	0	138000000	0	0	0	0	92700000	173000000	0	1750000000	1100000000	0	283000000	0	315000000	0	0	595000000	0	0	6360000000	0	783000000	0	257000000	1010000000	0	0	1800000000	0
SEQF1478.1_01811	442	SEQF1478.1_01811 putative succinyl-diaminopimelate desuccinylase [HMT-107 Lachnoanaerobaculum umeaense F0167]	8	9	94	23500000	65100000	35700000	0	0	191000000	0	0	0	725000000	0	0	22300000	62500000	0	0	0	0	0	89100000	0	1240000000	0	1660000000	302000000	18300000	54000000	0	42000000	28500000	0	26800000	0	0	1090000000	109000000	232000000	0	6611800	0	0	0	459000000	0
SEQF1576.1_00139	568	SEQF1576.1_00139 Phosphoglucomutase [HMT-775 Capnocytophaga sputigena Capno]	10	16	51	6584387	0	0	140000000	101000000	5817840	8378646	0	0	10300000	5.19447e+06	0	0	13300000	0	2.06863e+06	0	6.29807e+06	0	0	0	221000000	0	38600000	8609460	0	569000000	0	1.86579e+06	0	0	18600000	0	2.29451e+06	17400000	0	3.19043e+06	0	0	0	0	0	12300000	0
SEQF1593.1_00939	223	SEQF1593.1_00939 30S ribosomal protein S3 [HMT-130 Selenomonas noxia ATCC 43541]	10	10	85	0	0	16600000	0	953000000	9849299	0	0	29200000	1120000000	1070000000	0	0	22900000	0	0	0	0	18700000	57600000	0	257000000	0	1870000000	287000000	0	84400000	0	15900000	0	0	234000000	0	94100000	717000000	30700000	314000000	0	11500000	0	0	0	1220000000	0
SEQF1593.1_01870	337	SEQF1593.1_01870 Glyceraldehyde-3-phosphate dehydrogenase [HMT-130 Selenomonas noxia ATCC 43541]	7	9	131	0	46300000	0	0	1120000000	61200000	0	40200000	0	1590000000	3270000000	0	155000000	291000000	0	0	0	0	0	90300000	166000000	99500000	0	2980000000	1140000000	0	68600000	0	56700000	128000000	104000000	375000000	0	388000000	2160000000	0	649000000	0	0	0	0	0	1040000000	0
SEQF1598.1_01869	396	SEQF1598.1_01869 Succinate--CoA ligase [ADP-forming] subunit beta [HMT-151 Selenomonas sputigena ATCC 35185]	20	22	174	0	0	0	0	1050000000	0	0	0	0	2070000000	3410000000	0	12400000	155000000	0	0	0	0	0	0	84700000	6.66052e+06	0	2230000000	1480000000	0	0	0	14000000	148000000	0	437000000	0	585000000	5220000000	72300000	3550000000	0	88000000	0	5.33063e+06	0	2300000000	0
SEQF1599.1_01450	1270	SEQF1599.1_01450 hypothetical protein [HMT-602 Slackia exigua ATCC 700122]	5	5	25	306000000	133000000	0	0	0	83200000	203000000	0	0	0	755000000	322000000	0	92900000	0	0	7222356	0	248000000	587000000	520000000	0	0	0	0	0	138000000	0	157000000	529000000	0	0	0	0	0	498000000	0	0	122000000	781000000	631000000	0	884000000	0
SEQF1646.1_00149	316	SEQF1646.1_00149 IS30 family transposase ISSba10 [HMT-272 Phocaeicola abscessus F0290]	5	5	29	0	0	0	0	0	0	0	0	7.84606e+06	0	0	0	0	0	0	0	0	0	0	0	0	0	16200000	0	0	0	0	0	0	0	0	0	0	0	0	0	0	0	0	0	0	0	0	0
SEQF1656.1_00313	537	SEQF1656.1_00313 Phosphoenolpyruvate carboxykinase (ATP) [HMT-311 Prevotella oris F0302]	13	20	176	0	0	0	0	486000000	0	0	0	0	3120000000	1180000000	0	242000000	169000000	0	0	38100000	0	0	155000000	29500000	74900000	0	6620000000	217000000	0	0	0	247000000	1090000000	0	1070000000	0	337000000	1510000000	700000000	5000000000	0	252000000	0	0	0	2700000000	0
SEQF1659.1_00673	811	SEQF1659.1_00673 Isocitrate dehydrogenase [NADP] [HMT-014 Neisseria oralis F0314]	24	24	125	0	0	0	166000000	154000000	66800000	0	0	35600000	1000000000	0	0	23800000	11300000	0	69100000	310000000	4200000000	0	568000000	0	492000000	55200000	906000000	0	0	14000000	0	0	0	0	0	0	0	4680000000	0	0	0	4.87274e+06	0	196000000	0	0	0
SEQF1666.1_00655	818	SEQF1666.1_00655 hypothetical protein [HMT-178 Schaalia sp. HMT 178 F0338]	19	19	169	0	784000000	0	0	218000000	555000000	147000000	59100000	0	299000000	1250000000	0	0	1330000000	0	0	0	0	0	0	0	2.51776e+06	0	18500000000	35300000	0	4000000000	0	0	0	0	1340000000	0	138000000	2930000000	0	18100000	0	206000000	0	0	0	1920000000	0
SEQF1673.1_00485	462	SEQF1673.1_00485 Oxaloacetate decarboxylase alpha chain [HMT-639 Selenomonas infelix ATCC 43532]	15	19	121	0	24400000	0	0	1780000000	19800000	0	0	0	1130000000	890000000	0	147000000	233000000	0	0	0	0	0	0	67500000	85400000	0	626000000	1310000000	0	47200000	0	24500000	28800000	64700000	36200000	0	214000000	1410000000	0	453000000	0	34900000	34000000	0	0	571000000	0
SEQF1678.1_01981	240	SEQF1678.1_01981 hypothetical protein [HMT-739 Arachnia propionica F0230a]	4	4	26	2220000000	0	0	0	493000000	528000000	106000000	0	0	456000000	509000000	0	0	3600000000	0	134000000	0	349000000	412000000	0	156000000	474000000	0	0	0	0	0	0	0	0	145000000	0	619000000	0	860000000	0	56500000	0	0	133000000	0	0	341000000	0
SEQF1680.2_00095	103	SEQF1680.2_00095 Thioredoxin [HMT-202 Fusobacterium nucleatum subsp. polymorphum F0401]	4	4	56	0	0	0	326000000	80200000	273000000	0	0	0	0	0	0	0	11700000	0	0	0	0	0	0	0	198000000	42200000	572000000	29600000	0	293000000	0	9987668	119000000	31900000	32800000	27500000	66200000	1880000000	0	386000000	0	50400000	218000000	33900000	0	614000000	0
SEQF1689.1_00979	447	SEQF1689.1_00979 NAD-specific glutamate dehydrogenase [HMT-693 Prevotella nigrescens F0103]	19	23	259	0	0	0	0	446000000	0	0	4.86053e+06	0	4480000000	2170000000	0	645000000	213000000	0	25500000	0	0	0	0	9163006	900000000	0	6750000000	99500000	0	126000000	0	208000000	121000000	0	0	0	613000000	1990000000	0	4370000000	0	401000000	64300000	0	0	2900000000	0
SEQF1697.1_01483	498	SEQF1697.1_01483 Succinyl-CoA:coenzyme A transferase [HMT-124 Selenomonas artemidis F0399]	8	9	97	0	0	0	0	1680000000	17700000	0	0	0	1160000000	1220000000	0	127000000	640000000	0	0	0	0	0	391000000	69800000	741000000	0	3240000000	1550000000	0	101000000	0	51700000	0	77400000	277000000	0	141000000	1390000000	43200000	605000000	0	164000000	0	0	0	1310000000	0
SEQF1704.1_00280	388	SEQF1704.1_00280 D-galactosamine-6-phosphate deaminase AgaS [HMT-058 Streptococcus oralis F0407]	4	4	28	0	0	0	0	0	0	13500000	30600000	0	0	0	177000000	0	0	0	47800000	0	40300000	0	0	0	0	0	0	0	0	0	47500000	0	0	0	0	0	0	0	0	0	29800000	0	0	0	0	130000000	28700000
SEQF1790.1_02060	159	SEQF1790.1_02060 hypothetical protein [HMT-610 Neisseria flavescens SK114]	7	7	70	0	93700000	30400000	227000000	244000000	139000000	0	0	17600000	2680000000	0	0	0	0	0	266000000	332000000	1420000000	0	353000000	0	400000000	629000000	1970000000	119000000	0	0	0	5601438	0	0	0	0	81700000	1990000000	0	0	0	0	0	475000000	0	0	0
SEQF1797.1_01030	672	SEQF1797.1_01030 Transketolase [HMT-556 Prevotella bivia JCVIHMP010]	4	4	50	0	0	0	0	0	0	0	0	0	0	0	0	0	0	0	0	0	0	0	0	0	0	0	25600000	0	0	0	0	0	0	0	0	0	0	0	0	27000000	0	0	0	0	0	0	0
SEQF1802.1_02555	178	SEQF1802.1_02555 hypothetical protein [HMT-676 Proteus mirabilis ATCC 29906]	3	3	40	0	0	0	0	0	0	0	0	0	0	204000000	123000000	0	0	0	0	0	0	0	149000000	0	0	0	0	0	218000000	0	0	0	0	0	69900000	1270000000	292000000	0	146000000	0	407000000	137000000	0	173000000	0	301000000	0
SEQF1907.1_00743	264	SEQF1907.1_00743 30S ribosomal protein S2 [HMT-279 Porphyromonas pasteri F0450]	12	12	69	0	0	0	240000000	224000000	52500000	0	0	20400000	464000000	0	0	15400000	0	0	50100000	0	0	0	0	0	2360000000	91000000	470000000	46700000	0	24800000	0	0	12700000	0	7.76241e+06	0	0	1690000000	0	317000000	0	0	0	8.14515e+06	0	647000000	0
SEQF1941.1_02316	758	SEQF1941.1_02316 ATP-dependent DNA helicase RecG [HMT-664 Treponema maltophilum ATCC 51939]	3	3	32	0	0	0	0	0	0	0	0	0	0	0	0	0	0	0	0	0	0	0	0	0	0	0	0	0	0	0	0	0	0	0	0	0	0	0	0	0	0	2.21644e+06	0	0	0	0	0
SEQF1941.1_02334	814	SEQF1941.1_02334 Glycogen phosphorylase [HMT-664 Treponema maltophilum ATCC 51939]	4	4	25	605000000	0	0	0	0	0	0	0	218000000	638000000	449000000	0	1200000000	206000000	0	383000000	0	79800000	0	0	717000000	0	0	71200000	0	208000000	0	611000000	203000000	297000000	0	0	455000000	0	0	199000000	0	302000000	201000000	0	0	141000000	0	0
SEQF1957.1_00106	347	SEQF1957.1_00106 hypothetical protein [HMT-762 Aggregatibacter segnis ATCC 33393]	3	3	22	28300000	0	61100000	0	129000000	41300000	0	0	0	0	0	0	104000000	0	29600000	0	0	0	0	60500000	0	0	37400000	0	104000000	24500000	0	45500000	10300000	62100000	0	0	103000000	0	0	0	0	89500000	0	65000000	0	0	56000000	26800000
SEQF1969.1_00635	206	SEQF1969.1_00635 50S ribosomal protein L4 [HMT-013 Neisseria bacilliformis ATCC BAA-1200]	3	5	51	0	0	0	295000000	805000000	86200000	0	0	0	423000000	0	0	39000000	11900000	46200000	51600000	177000000	865000000	0	113000000	0	183000000	91000000	279000000	0	0	0	0	0	0	18400000	58600000	0	0	1140000000	0	0	0	0	0	54500000	0	0	13400000
SEQF1980.1_02437	365	SEQF1980.1_02437 Alpha-keto acid-binding periplasmic protein TakP [HMT-857 Rhodobacter capsulatus SB 1003]	4	4	26	0	0	223000000	400000000	0	0	122000000	540000000	0	531000000	1110000000	0	0	0	142000000	0	353000000	0	374000000	0	652000000	0	111000000	0	0	0	835000000	274000000	249000000	0	0	156000000	1450000000	1050000000	0	0	307000000	0	187000000	0	0	0	345000000	0
SEQF1981.1_02694	808	SEQF1981.1_02694 Formate dehydrogenase-O major subunit [HMT-858 Comamonas testosteroni KF-1]	4	4	24	0	0	0	0	0	0	0	0	0	0	0	88500000	0	252000000	0	0	371000000	0	0	0	0	306000000	0	0	0	0	0	0	0	0	74800000	0	0	0	0	0	44300000	98600000	0	0	0	0	129000000	0
SEQF2009.1_00798	1889	SEQF2009.1_00798 hypothetical protein [HMT-758 Streptococcus sanguinis ATCC 49296]	7	7	33	0	0	0	0	0	0	0	0	0	0	0	0	607000000	0	0	0	0	19400000	0	0	0	0	0	0	0	0	0	0	0	0	0	0	0	0	0	0	0	0	0	0	0	0	0	0
SEQF2022.1_00802	642	SEQF2022.1_00802 Chaperone protein dnaK2 [HMT-583 Prevotella dentalis DSM 3688]	8	11	74	0	10500000	0	0	276000000	0	0	0	0	1170000000	362000000	0	150000000	244000000	0	0	0	0	0	0	23200000	301000000	0	1980000000	769000000	0	0	0	69500000	78300000	0	150000000	0	147000000	988000000	33900000	1610000000	0	183000000	344000000	0	0	667000000	0
[truncated: 13,269 more rows]
[truncated: 1 more columns]
