# Supplementary material for: Deep metaproteomic mapping of gingival crevicular fluid reveals distinct microbial community at prepubertal and circumpubertal stages
Source: BMC Oral Health. 2025 Nov 22;25:1974. doi: 10.1186/s12903-025-07348-6 (PMC12751196; doi:10.1186/s12903-025-07348-6)
Supplement: Supplementary file 3 — Supplementary Material 3. [file 12903_2025_7348_MOESM3_ESM.xlsx]

## Sheet: Sheet1
Protein	Description	BH adjusted P	Fold change
SEQF1074.1_01101	SEQF1074.1_01101 Transaldolase [HMT-531 Aggregatibacter actinomycetemcomitans HK1651]	0.000689396	8.11002
SEQF1927.2_01246	SEQF1927.2_01246 hypothetical protein [HMT-655 Eubacterium limosum KIST612]	0.0236781	4.48456
SEQF1979.1_00938	SEQF1979.1_00938 Protein translocase subunit SecA [HMT-856 Sanguibacter keddieii DSM 10542]	0.0361135	0.443701
SEQF7383.1_01404	SEQF7383.1_01404 hypothetical protein [HMT-787 Bacteroides pyogenes DD8]	0.017706	0.288124
SEQF1100.1_01227	SEQF1100.1_01227 30S ribosomal protein S6 [HMT-669 Neisseria meningitidis 053442]	0.0350385	0.207036
SEQF1672.1_01458	SEQF1672.1_01458 Cyclic-di-AMP phosphodiesterase GdpP [HMT-635 Johnsonella ignava ATCC 51276]	0.0335529	2.59861
SEQF5628.1_02121	SEQF5628.1_02121 Vitamin B12 transporter BtuB [HMT-003 Sphingomonas glacialis CGMCC 1.8957]	0.0444928	3.22267
SEQF5946.1_05588	SEQF5946.1_05588 hypothetical protein [HMT-115 Serratia marcescens MSB1_9C-sc-2280320]	0.0130172	5.28646
SEQF2487.1_05081	SEQF2487.1_05081 Multidrug resistance protein MdtC [HMT-597 Bradyrhizobium elkanii USDA 76]	0.0214262	4.34175
SEQF2922.1_00379	SEQF2922.1_00379 hypothetical protein [HMT-885 Prevotella scopos W2052]	0.0444928	0.482732
SEQF2875.1_00522	SEQF2875.1_00522 Protein YhgF [HMT-282 Acinetobacter junii 65]	0.00949931	8.37095
SEQF1050.1_00805	SEQF1050.1_00805 Pyruvate, phosphate dikinase [HMT-825 Listeria monocytogenes 1/2a F6854]	0.0369269	3.2956
SEQF1059.1_01315	SEQF1059.1_01315 50S ribosomal protein L7/L12 [HMT-734 Streptococcus pneumoniae G54]	0.0491249	0.34615
SEQF2573.1_01361	SEQF2573.1_01361 Cell wall synthesis protein Wag31 [HMT-888 Actinomyces dentalis DSM 19115]	0.00486536	0.194954
SEQF4363.1_02068	SEQF4363.1_02068 hypothetical protein [HMT-663 Stenotrophomonas maltophilia AA1]	0.00949931	4.17121
SEQF1860.1_00450	SEQF1860.1_00450 Elongation factor Tu [HMT-540 Cardiobacterium valvarum F0432]	0.0305941	0.295337
SEQF4741.1_01614	SEQF4741.1_01614 Energy-dependent translational throttle protein EttA [HMT-590 Brevundimonas diminuta 3F5N]	0.00192624	16.4577
SEQF3073.1_00206	SEQF3073.1_00206 hypothetical protein [HMT-211 Acidovorax caeni R-24608]	0.0350385	0.398601
SEQF1100.1_01969	SEQF1100.1_01969 50S ribosomal protein L5 [HMT-669 Neisseria meningitidis 053442]	0.0466306	0.196081
SEQF1594.1_02166	SEQF1594.1_02166 30S ribosomal protein S6 [HMT-706 Kingella oralis ATCC 51147]	0.0356927	0.179741
SEQF7735.1_00716	SEQF7735.1_00716 Elongation factor Tu [HMT-022 Lautropia mirabilis NCTC12852]	0.0130172	0.183355
SEQF3678.1_00926	SEQF3678.1_00926 hypothetical protein [HMT-349 Saccharibacteria_TM7_G-1 bacterium_HMT_349 PM007]	0.00486536	18.745
SEQF1111.1_01256	SEQF1111.1_01256 30S ribosomal protein S6 [HMT-641 Haemophilus influenzae 6P18H1]	0.00568089	0.0424776
SEQF2445.1_00909	SEQF2445.1_00909 DNA-binding protein HU-alpha [HMT-458 Aggregatibacter sp. HMT 458 W10330]	0.0142856	0.139104
SEQF3680.1_01560	SEQF3680.1_01560 Type I restriction enzyme EcoR124II R protein [HMT-275 Porphyromonas sp. HMT 275 W7780]	0.0130172	4.73044
SEQF5137.1_00714	SEQF5137.1_00714 60 kDa chaperonin [HMT-476 Neisseria subflava C2008002238]	0.0375142	0.133527
SEQF2730.1_00572	SEQF2730.1_00572 ATP-dependent DNA helicase Rep [HMT-556 Prevotella bivia DNF00650]	0.00486536	0.151791
SEQF1652.2_01437	SEQF1652.2_01437 50S ribosomal protein L10 [HMT-683 Simonsiella muelleri ATCC 29453]	0.0214262	0.146486
SEQF1967.1_01927	SEQF1967.1_01927 Alkyl hydroperoxide reductase C [HMT-022 Lautropia mirabilis ATCC 51599]	0.04756	0.195212
SEQF2750.1_00129	SEQF2750.1_00129 Elongation factor G [HMT-720 Aggregatibacter paraphrophilus W10433]	0.0142856	0.125041
SEQF4760.1_01398	SEQF4760.1_01398 hypothetical protein [HMT-060 Corynebacterium pseudodiphtheriticum HSID17575]	0.0241364	0.0669555
SEQF1164.1_02225	SEQF1164.1_02225 hypothetical protein [HMT-554 Acinetobacter baumannii AYE]	0.00486536	2.73482
